# Supplementary material for: Responses to the updated Nutri-Score algorithms in Norway: A qualitative study among food system actors in the NewTools-project
Source: Food Nutr Res. 2024 Oct 1;68:10.29219/fnr.v68.10254. doi: 10.29219/fnr.v68.10254 (PMC11457909; doi:10.29219/fnr.v68.10254)
Supplement: Supplementary file 3 [file FNR-68-10254-s3.xls]

## Sheet: Nutri-Score, MT2021 English
Matvare (Norwegian)	Food item	Energy, Kj	Fat, g	Saturated fat, g	Sugars, g	Fiber, g	Protein, g	Salt, g	Fruit, vegetables, legumes, %	Hovedgrupper	Main food categories	Mer spesifikke grupper	Subcategories	Total Nutri-Score points	Nutri-Score class		Matvarekategori Matvaretabellen	Matkategori 2 Matvaretabellen	Matkategori 3 Matvaretabellen	Matkategori 4 Matvaretabellen	Food categories from Food composition table
Yoghurt, naturell	Yoghurt, whole milk, plain	289	3.4	2.2	5.6	0	4	0.1	0	Melkeprodukter	Milk and milk products	Yoghurt/kesam	Yoghurt/quark	2	B		Melk og melkeprodukter	Yoghurt	Yoghurt	Yoghurt	Milk and milk products
Kremfløte, 37 % fett	Cream, whipping, 37 % fat	1452	37	23.4	2.9	0	2	0.1	0	Melkeprodukter	Milk and milk products	Fløte, rømme, fløteerstatning	Cream, sour cream and replacer	16	D		Melk og melkeprodukter	Fløte, rømme, fløteerstatning	Fløte, rømme, fløteerstatning	Fløte, rømme, fløteerstatning	Milk and milk products
Iskrem, fløtebasert	Ice cream, dairy	812	10	6.2	23	0	3	0.1	0	Diverse retter, produkter og ingredienser	Other dishes, products and ingredients	Dessert, iskrem og tilbehør	Dessert, ice cream etc	14	D		Diverse retter, produkter og ingredienser	Dessert, iskrem og tilbehør	Dessert, iskrem og tilbehør	Dessert, iskrem og tilbehør	Other dishes, products and ingredients
Sjokoladepudding, Piano	Pudding, chocolate, Piano	473	2.8	1.8	16.1	1	3.4	0.1	0	Diverse retter, produkter og ingredienser	Other dishes, products and ingredients	Dessert, iskrem og tilbehør	Dessert, ice cream etc	5	C		Diverse retter, produkter og ingredienser	Dessert, iskrem og tilbehør	Dessert, iskrem og tilbehør	Dessert, iskrem og tilbehør	Other dishes, products and ingredients
Vaniljesaus, Piano	Vanilla sauce, Piano	618	8.3	5.3	13.6	0	2.8	0.1	0	Diverse retter, produkter og ingredienser	Other dishes, products and ingredients	Dessert, iskrem og tilbehør	Dessert, ice cream etc	8	C		Diverse retter, produkter og ingredienser	Dessert, iskrem og tilbehør	Dessert, iskrem og tilbehør	Dessert, iskrem og tilbehør	Other dishes, products and ingredients
Camembert, hvitmuggost	Cheese, ripened, Camembert	1359	28	17.7	0	0	19	1.5	0	Melkeprodukter	Milk and milk products	Ost	Cheese	14	D		Melk og melkeprodukter	Ost	Ost, helfet	Ost, helfet	Milk and milk products
Cheddar, gulost	Cheese, hard, Cheddar	1614	32	20.3	0.3	0	25	2	0	Melkeprodukter	Milk and milk products	Ost	Cheese	16	D		Melk og melkeprodukter	Ost	Ost, ekstra fet	Ost, ekstra fet	Milk and milk products
Cottage Cheese	Cottage cheese	406	4.3	2.7	1.5	0	13	0.4	0	Melkeprodukter	Milk and milk products	Ost	Cheese	-1	A		Melk og melkeprodukter	Ost	Ost, halvfet, mager	Ost, halvfet, mager	Milk and milk products
Edamer, gulost	Cheese, hard, Edam	1475	27	17.1	0	0	28	1.5	0	Melkeprodukter	Milk and milk products	Ost	Cheese	14	D		Melk og melkeprodukter	Ost	Ost, helfet	Ost, helfet	Milk and milk products
Gamalost	Cheese, skimmed milk, matured, sharp, Gammelost	940	0.6	0.4	0	0	54	0.1	0	Melkeprodukter	Milk and milk products	Ost	Cheese	-5	A		Melk og melkeprodukter	Ost	Ost, halvfet, mager	Ost, halvfet, mager	Milk and milk products
Jarlsberg, gulost	Cheese, hard, Jarlsberg	1458	27	17.1	0	0	27	1.1	0	Melkeprodukter	Milk and milk products	Ost	Cheese	12	D		Melk og melkeprodukter	Ost	Ost, helfet	Ost, helfet	Milk and milk products
Kvarg, 1 % fett, Kesam	Quark, 1 % fat	280	1	0.6	4.3	0	10	0.1	0	Melkeprodukter	Milk and milk products	Yoghurt/kesam	Yoghurt/quark	-3	A		Melk og melkeprodukter	Fløte, rømme, fløteerstatning	Fløte, rømme, fløteerstatning	Fløte, rømme, fløteerstatning	Milk and milk products
Normanna, blåmuggost	Cheese, blue mold, Normanna	1393	28	17.7	0	0	21	2.5	0	Melkeprodukter	Milk and milk products	Ost	Cheese	19	E		Melk og melkeprodukter	Ost	Ost, helfet	Ost, helfet	Milk and milk products
Gräddost	Cheese, semi-hard, Gräddost	1729	38	24.1	0	0	19	1.3	0	Melkeprodukter	Milk and milk products	Ost	Cheese	14	D		Melk og melkeprodukter	Ost	Ost, ekstra fet	Ost, ekstra fet	Milk and milk products
Norvegia, gulost	Cheese, hard, Norvegia	1458	27	17.1	0	0	27	1.2	0	Melkeprodukter	Milk and milk products	Ost	Cheese	12	D		Melk og melkeprodukter	Ost	Ost, helfet	Ost, helfet	Milk and milk products
Norvegia, gulost, lett	Cheese, hard, low-fat, Norvegia	1119	16	10.1	0	0	31	1.2	0	Melkeprodukter	Milk and milk products	Ost	Cheese	11	D		Melk og melkeprodukter	Ost	Ost, halvfet, mager	Ost, halvfet, mager	Milk and milk products
Norzola, blåmuggost	Cheese, blue mold, Norzola	1584	35	22.2	0	0	17	2.5	0	Melkeprodukter	Milk and milk products	Ost	Cheese	20	E		Melk og melkeprodukter	Ost	Ost, ekstra fet	Ost, ekstra fet	Milk and milk products
Nøkkelost	Cheese, hard, caraway spiced, Nøkkelost	1458	27	17.1	0	0	27	1.5	0	Melkeprodukter	Milk and milk products	Ost	Cheese	14	D		Melk og melkeprodukter	Ost	Ost, helfet	Ost, helfet	Milk and milk products
Port Salut, kittmodnet ost	Cheese, semi-hard, Port Salut	1333	25	15.8	0	0	24	1.5	0	Melkeprodukter	Milk and milk products	Ost	Cheese	13	D		Melk og melkeprodukter	Ost	Ost, helfet	Ost, helfet	Milk and milk products
Pultost, Løiten	Cheese, fermented skimmed milk, granular, caraway spiced, Pultost, Løiten	536	0.7	0.4	0	0	30	2	0	Melkeprodukter	Milk and milk products	Ost	Cheese	3	C		Melk og melkeprodukter	Ost	Ost, halvfet, mager	Ost, halvfet, mager	Milk and milk products
Ridderost	Cheese, semi-hard, Ridderost	1746	38	24.1	0	0	20	1.5	0	Melkeprodukter	Milk and milk products	Ost	Cheese	15	D		Melk og melkeprodukter	Ost	Ost, ekstra fet	Ost, ekstra fet	Milk and milk products
Sveitserost, gulost	Cheese, hard, Sveitser	1512	28	17.7	0	0	28	1.3	0	Melkeprodukter	Milk and milk products	Ost	Cheese	13	D		Melk og melkeprodukter	Ost	Ost, helfet	Ost, helfet	Milk and milk products
Geitost, brunost	Cheese, whey, goat milk	1713	27	17.4	29	0	13	0.8	0	Melkeprodukter	Milk and milk products	Ost	Cheese	21	E		Melk og melkeprodukter	Ost	Ost, helfet	Ost, helfet	Milk and milk products
Fløtemysost, brunost	Cheese, whey, cow milk	1693	26	16.5	32	0	11	0.9	0	Melkeprodukter	Milk and milk products	Ost	Cheese	24	E		Melk og melkeprodukter	Ost	Ost, helfet	Ost, helfet	Milk and milk products
Fløtemysost, brunost, lett	Cheese, whey, cow milk, low-fat	1493	16	10.1	41	0	12	0.9	0	Melkeprodukter	Milk and milk products	Ost	Cheese	25	E		Melk og melkeprodukter	Ost	Ost, halvfet, mager	Ost, halvfet, mager	Milk and milk products
Gudbrandsdalsost, brunost	Cheese, whey, cow and goat milk	1716	28	17.7	30	0	10	0.8	0	Melkeprodukter	Milk and milk products	Ost	Cheese	22	E		Melk og melkeprodukter	Ost	Ost, helfet	Ost, helfet	Milk and milk products
Gomme, Namdal	Curd, milk and whey, sweetened	1056	12	7.6	26	0	10	0.6	0	Melkeprodukter	Milk and milk products	Ost	Cheese	15	D		Melk og melkeprodukter	Ost	Ost, halvfet, mager	Ost, halvfet, mager	Milk and milk products
Prim	Cheese, whey spread	1129	8	5.1	42	0	7	0.8	0	Melkeprodukter	Milk and milk products	Ost	Cheese	21	E		Melk og melkeprodukter	Ost	Ost, halvfet, mager	Ost, halvfet, mager	Milk and milk products
Prim, lett	Cheese, whey spread, lean	1032	4	2.5	45	0	7	0.8	0	Melkeprodukter	Milk and milk products	Ost	Cheese	19	E		Melk og melkeprodukter	Ost	Ost, halvfet, mager	Ost, halvfet, mager	Milk and milk products
Crème Chérie, mykost	Cheese, semi-hard, Crème Chérie	1385	31	19.6	0	0	14	2.3	0	Melkeprodukter	Milk and milk products	Ost	Cheese	20	E		Melk og melkeprodukter	Ost	Ost, ekstra fet	Ost, ekstra fet	Milk and milk products
Baconost, smørbar	Cheese spread, bacon flavour	886	17	10.8	0.1	0	15	2.4	0	Melkeprodukter	Milk and milk products	Ost	Cheese	17	D		Melk og melkeprodukter	Ost	Ost, halvfet, mager	Ost, halvfet, mager	Milk and milk products
Magerost, smørbar, 7 % fett	Cheese spread, 7 % fat	547	6.5	4.2	0	0	18	2.2	0	Melkeprodukter	Milk and milk products	Ost	Cheese	8	C		Melk og melkeprodukter	Ost	Ost, halvfet, mager	Ost, halvfet, mager	Milk and milk products
Mozzarella, norsk	Cheese, Mozarella, semi-hard, Norwegian	1320	23	14.6	0.6	0	27	1.2	0	Melkeprodukter	Milk and milk products	Ost	Cheese	11	D		Melk og melkeprodukter	Ost	Ost, helfet	Ost, helfet	Milk and milk products
Jarlsberg, gulost, lett	Cheese, hard, low-fat, Jarlsberg	1119	16	10.1	0	0	31	1	0	Melkeprodukter	Milk and milk products	Ost	Cheese	10	C		Melk og melkeprodukter	Ost	Ost, halvfet, mager	Ost, halvfet, mager	Milk and milk products
Gudbrandsdalsost, brunost, lett	Cheese, whey, cow and goat milk, low-fat	1510	16	10.1	42	0	12	0.9	0	Melkeprodukter	Milk and milk products	Ost	Cheese	26	E		Melk og melkeprodukter	Ost	Ost, halvfet, mager	Ost, halvfet, mager	Milk and milk products
Karamellpudding, Piano	Pudding, caramel, Piano	534	5.8	3.7	13.9	0	3	0.2	0	Diverse retter, produkter og ingredienser	Other dishes, products and ingredients	Dessert, iskrem og tilbehør	Dessert, ice cream etc	6	C		Diverse retter, produkter og ingredienser	Dessert, iskrem og tilbehør	Dessert, iskrem og tilbehør	Dessert, iskrem og tilbehør	Other dishes, products and ingredients
Iskrem, lettis, med mindre sukker og fett	Ice cream, dairy, with reduced fat and sugar content	587	5	2.5	6.8	0	3.8	0.1	0	Diverse retter, produkter og ingredienser	Other dishes, products and ingredients	Dessert, iskrem og tilbehør	Dessert, ice cream etc	3	C		Diverse retter, produkter og ingredienser	Dessert, iskrem og tilbehør	Dessert, iskrem og tilbehør	Dessert, iskrem og tilbehør	Other dishes, products and ingredients
Seterrømme, 35 % fett	Cream, sour, 35 % fat	1378	35	22.2	2.9	0	2	0.1	0	Melkeprodukter	Milk and milk products	Fløte, rømme, fløteerstatning	Cream, sour cream and replacer	15	D		Melk og melkeprodukter	Fløte, rømme, fløteerstatning	Fløte, rømme, fløteerstatning	Fløte, rømme, fløteerstatning	Milk and milk products
Lettrømme, 18 % fett	Cream, sour, low-fat, 18 % fat	780	18	11.4	3.7	0	3	0.1	0	Melkeprodukter	Milk and milk products	Fløte, rømme, fløteerstatning	Cream, sour cream and replacer	13	D		Melk og melkeprodukter	Fløte, rømme, fløteerstatning	Fløte, rømme, fløteerstatning	Fløte, rømme, fløteerstatning	Milk and milk products
Lettrømme, 10 % fett	Cream, sour, extra low-fat, 10 % fat	491	10	6.3	4.1	0	3	0.1	0	Melkeprodukter	Milk and milk products	Fløte, rømme, fløteerstatning	Cream, sour cream and replacer	11	D		Melk og melkeprodukter	Fløte, rømme, fløteerstatning	Fløte, rømme, fløteerstatning	Fløte, rømme, fløteerstatning	Milk and milk products
Crème Fraîche, 35 % fett	Cream, sour, 35 % fat, Crème Fraîche	1378	35	22.2	2.9	0	2	0.1	0	Melkeprodukter	Milk and milk products	Fløte, rømme, fløteerstatning	Cream, sour cream and replacer	15	D		Melk og melkeprodukter	Fløte, rømme, fløteerstatning	Fløte, rømme, fløteerstatning	Fløte, rømme, fløteerstatning	Milk and milk products
Yoghurt, jordbær	Yoghurt, with strawberry, Tine	361	3.1	1.9	10.3	0	4	0.1	0	Melkeprodukter	Milk and milk products	Yoghurt/kesam	Yoghurt/quark	4	C		Melk og melkeprodukter	Yoghurt	Yoghurt	Yoghurt	Milk and milk products
Kaffefløte, 10 % fett	Cream, coffee, 10 % fat	491	10	6.3	4.1	0	3	0.1	0	Melkeprodukter	Milk and milk products	Fløte, rømme, fløteerstatning	Cream, sour cream and replacer	11	D		Melk og melkeprodukter	Fløte, rømme, fløteerstatning	Fløte, rømme, fløteerstatning	Fløte, rømme, fløteerstatning	Milk and milk products
Vaniljekrem, Piano	Custard, vanilla flavour, Piano	620	8.6	5.4	11	0	3	0.1	0	Diverse retter, produkter og ingredienser	Other dishes, products and ingredients	Dessert, iskrem og tilbehør	Dessert, ice cream etc	8	C		Diverse retter, produkter og ingredienser	Dessert, iskrem og tilbehør	Dessert, iskrem og tilbehør	Dessert, iskrem og tilbehør	Other dishes, products and ingredients
Kakekrem, romsmak, Piano	Custard, rum flavour, Piano	636	8.9	5.6	11.2	0	3	0.1	0	Diverse retter, produkter og ingredienser	Other dishes, products and ingredients	Dessert, iskrem og tilbehør	Dessert, ice cream etc	8	C		Diverse retter, produkter og ingredienser	Dessert, iskrem og tilbehør	Dessert, iskrem og tilbehør	Dessert, iskrem og tilbehør	Other dishes, products and ingredients
Geitost, smørbar, naturell, Snøfrisk	Cream cheese, goat milk, Snøfrisk	1049	24	15.2	2.5	0	7	1.3	0	Melkeprodukter	Milk and milk products	Ost	Cheese	17	D		Melk og melkeprodukter	Ost	Ost, helfet	Ost, helfet	Milk and milk products
Pudding, mandelsmak, Piano	Pudding, milk, almond flavour, Piano	441	3.1	2	14	0	3	0.2	0	Diverse retter, produkter og ingredienser	Other dishes, products and ingredients	Dessert, iskrem og tilbehør	Dessert, ice cream etc	4	C		Diverse retter, produkter og ingredienser	Dessert, iskrem og tilbehør	Dessert, iskrem og tilbehør	Dessert, iskrem og tilbehør	Other dishes, products and ingredients
Brie, hvitmuggost	Cheese, ripened, Brie	1490	32	20.3	0	0	18	1.5	0	Melkeprodukter	Milk and milk products	Ost	Cheese	14	D		Melk og melkeprodukter	Ost	Ost, ekstra fet	Ost, ekstra fet	Milk and milk products
Mozzarella, lett, norsk	Cheese, semi-hard, low-fat, Mozzarella, Norwegian	1112	16	10.1	0.6	0	30	1	0	Melkeprodukter	Milk and milk products	Ost	Cheese	10	C		Melk og melkeprodukter	Ost	Ost, halvfet, mager	Ost, halvfet, mager	Milk and milk products
Nøkkelost, lett	Cheese, hard, caraway spiced, low-fat, Nøkkelost	1136	16	10.1	0	0	32	1.4	0	Melkeprodukter	Milk and milk products	Ost	Cheese	12	D		Melk og melkeprodukter	Ost	Ost, halvfet, mager	Ost, halvfet, mager	Milk and milk products
Kremost, naturell	Cream cheese, plain	1147	27	17.1	2.7	0	6	1	0	Melkeprodukter	Milk and milk products	Ost	Cheese	15	D		Melk og melkeprodukter	Ost	Ost, helfet	Ost, helfet	Milk and milk products
Taffelost, tomat	Cheese, processed, semi-hard, tomato flavour, Taffelost	1301	24	15.2	0.3	0	24	2.8	0	Melkeprodukter	Milk and milk products	Ost	Cheese	19	E		Melk og melkeprodukter	Ost	Ost, helfet	Ost, helfet	Milk and milk products
Matfløte, 18 % fett	Cream, household, 18 % fat	780	18	11.4	3.7	0	3	0.1	0	Melkeprodukter	Milk and milk products	Fløte, rømme, fløteerstatning	Cream, sour cream and replacer	13	D		Melk og melkeprodukter	Fløte, rømme, fløteerstatning	Fløte, rømme, fløteerstatning	Fløte, rømme, fløteerstatning	Milk and milk products
Kaffehvitt	Coffee whitener, vegetable fat	442	10.2	8.6	2.9	0	0.9	1.3	0	Melkeprodukter	Milk and milk products	Fløte, rømme, fløteerstatning	Cream, sour cream and replacer	18	D		Melk og melkeprodukter	Fløte, rømme, fløteerstatning	Fløte, rømme, fløteerstatning	Fløte, rømme, fløteerstatning	Milk and milk products
Husholdningshvitt, flytende	Cream substitute, vegetable fat, for cooking	368	8.2	1.3	2.9	0	0.9	1.3	0	Melkeprodukter	Milk and milk products	Fløte, rømme, fløteerstatning	Cream, sour cream and replacer	7	C		Melk og melkeprodukter	Fløte, rømme, fløteerstatning	Fløte, rømme, fløteerstatning	Fløte, rømme, fløteerstatning	Milk and milk products
Dessert-topping på boks	Cream substitute, vegetable fat, whipped cream, canned	1075	25	21.3	7.3	0	1.5	2.2	0	Melkeprodukter	Milk and milk products	Dessert, iskrem og tilbehør	Dessert, ice cream etc	25	E		Melk og melkeprodukter	Fløte, rømme, fløteerstatning	Fløte, rømme, fløteerstatning	Fløte, rømme, fløteerstatning	Milk and milk products
Rømmedressing, med urter	Dressing, sour cream with herbs	564	11.8	7.3	4.7	0	2.8	0.8	0	Melkeprodukter	Milk and milk products	Majones, dressing, o.l.	Mayonnaise, dressing etc	12	D		Melk og melkeprodukter	Fløte, rømme, fløteerstatning	Fløte, rømme, fløteerstatning	Fløte, rømme, fløteerstatning	Milk and milk products
Is, vegetabilsk fett, havrebasert, med smak	Ice cream, non-dairy, oat, flavoured	963	11	5.5	22.9	1	1	0.3	0	Diverse retter, produkter og ingredienser	Other dishes, products and ingredients	Dessert, iskrem og tilbehør	Dessert, ice cream etc	14	D		Diverse retter, produkter og ingredienser	Dessert, iskrem og tilbehør	Dessert, iskrem og tilbehør	Dessert, iskrem og tilbehør	Other dishes, products and ingredients
Iskrem, fløte, med sjokoladebiter	Ice cream, dairy, with chocolate chips	1010	12.6	7	27.9	1	3.5	0.1	0	Diverse retter, produkter og ingredienser	Other dishes, products and ingredients	Dessert, iskrem og tilbehør	Dessert, ice cream etc	17	D		Diverse retter, produkter og ingredienser	Dessert, iskrem og tilbehør	Dessert, iskrem og tilbehør	Dessert, iskrem og tilbehør	Other dishes, products and ingredients
Rislunsj med jordbær	Rice cream, with strawberries, Rislunsj	584	5.4	3.4	12	0	3	0.2	0	Diverse retter, produkter og ingredienser	Other dishes, products and ingredients	Dessert, iskrem og tilbehør	Dessert, ice cream etc	6	C		Diverse retter, produkter og ingredienser	Dessert, iskrem og tilbehør	Dessert, iskrem og tilbehør	Dessert, iskrem og tilbehør	Other dishes, products and ingredients
Gulost, uspesifisert	Cheese, white, unspecified	1445	26.7	16.9	0	0	26.9	1.2	0	Melkeprodukter	Milk and milk products	Ost	Cheese	12	D		Melk og melkeprodukter	Ost	Ost, helfet	Ost, helfet	Milk and milk products
Brunost, uspesifisert	Cheese, whey, unspecified	1707	27	17.2	30.3	0	11.3	0.8	0	Melkeprodukter	Milk and milk products	Ost	Cheese	22	E		Melk og melkeprodukter	Ost	Ost, helfet	Ost, helfet	Milk and milk products
Feta, ost med geitmelk	Cheese, goat milk, Feta	1038	20.2	13.7	1.5	0	15.6	2.5	0	Melkeprodukter	Milk and milk products	Ost	Cheese	19	E		Melk og melkeprodukter	Ost	Ost, helfet	Ost, helfet	Milk and milk products
Matlagingsprodukt, whipping	Cream substitute, vegetable fat, whipping	428	8.3	7.1	6.4	0	0.7	1.8	0	Melkeprodukter	Milk and milk products	Fløte, rømme, fløteerstatning	Cream, sour cream and replacer	21	E		Melk og melkeprodukter	Fløte, rømme, fløteerstatning	Fløte, rømme, fløteerstatning	Fløte, rømme, fløteerstatning	Milk and milk products
Ystet produkt med vegetabilsk fett		1516	30	12.9	0	0	23	1.5	0	Melkeprodukter	Milk and milk products	Ost	Cheese	14	D		Melk og melkeprodukter	Ost	Ost, helfet	Ost, helfet	Milk and milk products
Iskrem, med kjeks, syltetøy, sjokolade	Ice cream, dairy, with wafer, jam and chocolate	952	9.4	5.5	26.7	1	3.1	0.2	0	Diverse retter, produkter og ingredienser	Other dishes, products and ingredients	Dessert, iskrem og tilbehør	Dessert, ice cream etc	14	D		Diverse retter, produkter og ingredienser	Dessert, iskrem og tilbehør	Dessert, iskrem og tilbehør	Dessert, iskrem og tilbehør	Other dishes, products and ingredients
Iskrem, yoghurtis	Ice cream, dairy, yoghurt	729	5.6	3.4	24	0	4.1	0.2	0	Diverse retter, produkter og ingredienser	Other dishes, products and ingredients	Dessert, iskrem og tilbehør	Dessert, ice cream etc	11	D		Diverse retter, produkter og ingredienser	Dessert, iskrem og tilbehør	Dessert, iskrem og tilbehør	Dessert, iskrem og tilbehør	Other dishes, products and ingredients
Rømmegrøt	Porridge, prepared with sour cream, Rømmegrøt	857	15.1	9.5	3.8	1	4.4	0.8	0	Diverse retter, produkter og ingredienser	Other dishes, products and ingredients	Grøt	Porridge	15	D		Diverse retter, produkter og ingredienser	Grøt	Grøt	Grøt	Other dishes, products and ingredients
Iskrem, med kjeks, sjokolade, nøtter	Ice cream, dairy, with wafer, chocolate and nuts	1103	12.9	6.9	27	1	3.8	0.2	0	Diverse retter, produkter og ingredienser	Other dishes, products and ingredients	Dessert, iskrem og tilbehør	Dessert, ice cream etc	16	D		Diverse retter, produkter og ingredienser	Dessert, iskrem og tilbehør	Dessert, iskrem og tilbehør	Dessert, iskrem og tilbehør	Other dishes, products and ingredients
Parmesan, ost	Cheese, hard, Parmesan	1730	29.7	19.3	0.9	0	36.2	1.7	0	Melkeprodukter	Milk and milk products	Ost	Cheese	16	D		Melk og melkeprodukter	Ost	Ost, helfet	Ost, helfet	Milk and milk products
Magerost, smørbar, 3 % fett	Cheese spread, 3 % fat	421	3	1.9	0	3	17	2.5	0	Melkeprodukter	Milk and milk products	Ost	Cheese	8	C		Melk og melkeprodukter	Ost	Ost, halvfet, mager	Ost, halvfet, mager	Milk and milk products
Magerost, smørbar, 10 % fett	Cheese spread, 10 % fat	676	10	6	0	0	18	2.8	0	Melkeprodukter	Milk and milk products	Ost	Cheese	13	D		Melk og melkeprodukter	Ost	Ost, halvfet, mager	Ost, halvfet, mager	Milk and milk products
Iskrem, fløte, med ekstra sjokolade	Ice cream, dairy, with extra chocolate	1083	17.5	10.4	20.7	1	4.2	0.1	0	Diverse retter, produkter og ingredienser	Other dishes, products and ingredients	Dessert, iskrem og tilbehør	Dessert, ice cream etc	19	E		Diverse retter, produkter og ingredienser	Dessert, iskrem og tilbehør	Dessert, iskrem og tilbehør	Dessert, iskrem og tilbehør	Other dishes, products and ingredients
Kremost, urter	Cream cheese, with herbs	1147	27	17.1	2.7	0	6	1	0	Melkeprodukter	Milk and milk products	Ost	Cheese	15	D		Melk og melkeprodukter	Ost	Ost, helfet	Ost, helfet	Milk and milk products
Pizzaost, revet	Cheese, grated	1255	20	12.7	0.3	0	30	1.1	0	Melkeprodukter	Milk and milk products	Ost	Cheese	11	D		Melk og melkeprodukter	Ost	Ost, helfet	Ost, helfet	Milk and milk products
Prim, med jern, Sprett	Cheese, whey spread, with iron	1146	8	5.1	43	0	7	0.8	0	Melkeprodukter	Milk and milk products	Ost	Cheese	21	E		Melk og melkeprodukter	Ost	Ost, halvfet, mager	Ost, halvfet, mager	Milk and milk products
Yoghurt, med müsli og skogsbær, Go Morgen	Yoghurt, with muesli and berries	493	3.4	2.2	11	1	4	0.1	0	Melkeprodukter	Milk and milk products	Yoghurt/kesam	Yoghurt/quark	5	C		Melk og melkeprodukter	Yoghurt	Yoghurt	Yoghurt	Milk and milk products
Krem, pisket, på boks	Cream, whipped, canned	1340	33	20.9	5	0	2	0.1	0	Melkeprodukter	Milk and milk products	Fløte, rømme, fløteerstatning	Cream, sour cream and replacer	16	D		Melk og melkeprodukter	Fløte, rømme, fløteerstatning	Fløte, rømme, fløteerstatning	Fløte, rømme, fløteerstatning	Milk and milk products
Kvarg, 7 % fett, Kesam	Quark, 7 % fat	450	7.1	4.5	4	0	7	0.1	0	Melkeprodukter	Milk and milk products	Yoghurt/kesam	Yoghurt/quark	4	C		Melk og melkeprodukter	Fløte, rømme, fløteerstatning	Fløte, rømme, fløteerstatning	Fløte, rømme, fløteerstatning	Milk and milk products
Skyr, med smak, kunstig søtet	Cultured milk, with flavour, Skyr	248	0.2	0.1	4	0	10	0.1	0	Melkeprodukter	Milk and milk products	Yoghurt/kesam	Yoghurt/quark	-3	A		Melk og melkeprodukter	Yoghurt	Yoghurt	Yoghurt	Milk and milk products
Skyr, naturell		314	1	0.6	4.3	0	12	0.1	0	Melkeprodukter	Milk and milk products	Yoghurt/kesam	Yoghurt/quark	-3	A		Melk og melkeprodukter	Yoghurt	Yoghurt	Yoghurt	Milk and milk products
Iskrem, med kjeks, Krone-is med sjokolade	Ice cream, dairy, with wafer and chocolate, cone, Krone-is	1254	16	12	34.8	1	3.5	0.2	0	Diverse retter, produkter og ingredienser	Other dishes, products and ingredients	Dessert, iskrem og tilbehør	Dessert, ice cream etc	23	E		Diverse retter, produkter og ingredienser	Dessert, iskrem og tilbehør	Dessert, iskrem og tilbehør	Dessert, iskrem og tilbehør	Other dishes, products and ingredients
Iskrem, med kjeks, Krone-is med jordbær	Ice cream, dairy, with wafer and strawberry, cone, Krone-is	1123	12	9	35.8	1	3.5	0.1	0	Diverse retter, produkter og ingredienser	Other dishes, products and ingredients	Dessert, iskrem og tilbehør	Dessert, ice cream etc	21	E		Diverse retter, produkter og ingredienser	Dessert, iskrem og tilbehør	Dessert, iskrem og tilbehør	Dessert, iskrem og tilbehør	Other dishes, products and ingredients
Iskrem, pinneis, Royal Mørk	Ice cream, dairy, Royal Mørk	1241	20	12	25.8	1	3	0.2	0	Diverse retter, produkter og ingredienser	Other dishes, products and ingredients	Dessert, iskrem og tilbehør	Dessert, ice cream etc	20	E		Diverse retter, produkter og ingredienser	Dessert, iskrem og tilbehør	Dessert, iskrem og tilbehør	Dessert, iskrem og tilbehør	Other dishes, products and ingredients
Iskrem, med kjeks, Lion King Size	Ice cream, dairy, with wafer, Lion King Size	1362	18	14	35.8	1	4.5	0.2	0	Diverse retter, produkter og ingredienser	Other dishes, products and ingredients	Dessert, iskrem og tilbehør	Dessert, ice cream etc	24	E		Diverse retter, produkter og ingredienser	Dessert, iskrem og tilbehør	Dessert, iskrem og tilbehør	Dessert, iskrem og tilbehør	Other dishes, products and ingredients
Norvegia, gulost, vellagret	Cheese, hard, matured, Norvegia	1495	28	17.7	0	0	27	1.2	0	Melkeprodukter	Milk and milk products	Ost	Cheese	12	D		Melk og melkeprodukter	Ost	Ost, helfet	Ost, helfet	Milk and milk products
Norvegia, gulost, økologisk	Cheese, hard, organic, Norvegia	1458	27	17.9	0	0	27	1.2	0	Melkeprodukter	Milk and milk products	Ost	Cheese	12	D		Melk og melkeprodukter	Ost	Ost, helfet	Ost, helfet	Milk and milk products
Norvegia, gulost, fyldig	Cheese, hard, rich, Norvegia	1535	30	19	0	0	25	1.2	0	Melkeprodukter	Milk and milk products	Ost	Cheese	12	D		Melk og melkeprodukter	Ost	Ost, helfet	Ost, helfet	Milk and milk products
Geitost, hvit, Balsfjord	Goat cheese, hard, white, Balsfjord	1649	34	22	0	0	23	1	0	Melkeprodukter	Milk and milk products	Ost	Cheese	11	D		Melk og melkeprodukter	Ost	Ost, ekstra fet	Ost, ekstra fet	Milk and milk products
Geitost, hvit, Kvitlin	Goat cheese, hard, white, Kvitlin	1612	33	21.3	0	0	23	1.5	0	Melkeprodukter	Milk and milk products	Ost	Cheese	14	D		Melk og melkeprodukter	Ost	Ost, helfet	Ost, helfet	Milk and milk products
Pultost, Hedemark	Cheese, fermented skimmed milk, granular, caraway spiced, Pultost, Hedemark	717	1	0.6	0	0	40	2.3	0	Melkeprodukter	Milk and milk products	Ost	Cheese	6	C		Melk og melkeprodukter	Ost	Ost, halvfet, mager	Ost, halvfet, mager	Milk and milk products
Chevre, geitost, naturell	Goat cheese, chevre, Naturell	1308	28	18.1	1	0	15	1.1	0	Melkeprodukter	Milk and milk products	Ost	Cheese	12	D		Melk og melkeprodukter	Ost	Ost, helfet	Ost, helfet	Milk and milk products
Selbu blå, blåmuggost	Cheese, blue mold, Selbu Blå	1735	40	25.3	0	0	15	2.2	0	Melkeprodukter	Milk and milk products	Ost	Cheese	19	E		Melk og melkeprodukter	Ost	Ost, ekstra fet	Ost, ekstra fet	Milk and milk products
Kremost, krydder	Cream cheese, spices	1145	27	17.1	2.6	0	6	1	0	Melkeprodukter	Milk and milk products	Ost	Cheese	15	D		Melk og melkeprodukter	Ost	Ost, helfet	Ost, helfet	Milk and milk products
Kremost, pepper	Cream cheese, pepper	1147	27	17.1	2.7	0	6	1	0	Melkeprodukter	Milk and milk products	Ost	Cheese	15	D		Melk og melkeprodukter	Ost	Ost, helfet	Ost, helfet	Milk and milk products
Geitost, smørbar, dill, Snøfrisk	Cream cheese, goat milk, Snøfrisk, dill	997	23	14.9	2.6	0	6	1.5	0	Melkeprodukter	Milk and milk products	Ost	Cheese	17	D		Melk og melkeprodukter	Ost	Ost, helfet	Ost, helfet	Milk and milk products
Geitost, smørbar, rødløk og timian, Snøfrisk	Cream cheese, goat milk, Snøfrisk, red onion and thyme	999	23	14.9	2.7	0	6	1.6	0	Melkeprodukter	Milk and milk products	Ost	Cheese	17	D		Melk og melkeprodukter	Ost	Ost, helfet	Ost, helfet	Milk and milk products
Geitost, smørbar, kantarell, Snøfrisk	Cream cheese, goat milk, Snøfrisk, chantarelle	997	23	14.9	2.6	0	6	1.3	0	Melkeprodukter	Milk and milk products	Ost	Cheese	16	D		Melk og melkeprodukter	Ost	Ost, helfet	Ost, helfet	Milk and milk products
Gorgonzola, blåmuggost	Cheese, blue mold, Gorgonzola	1486	31.2	20.3	0.1	0	19.4	3.6	0	Melkeprodukter	Milk and milk products	Ost	Cheese	24	E		Melk og melkeprodukter	Ost	Ost, ekstra fet	Ost, ekstra fet	Milk and milk products
Gruyere, ost	Cheese, gruyere	1709	32.3	18.9	0.4	0	29.8	1.8	0	Melkeprodukter	Milk and milk products	Ost	Cheese	16	D		Melk og melkeprodukter	Ost	Ost, ekstra fet	Ost, ekstra fet	Milk and milk products
Mascarpone, kremost	Cheese, Mascarpone	1798	44.5	29.5	4.3	0	4.6	0.2	0	Melkeprodukter	Milk and milk products	Ost	Cheese	15	D		Melk og melkeprodukter	Ost	Ost, ekstra fet	Ost, ekstra fet	Milk and milk products
Roquefort, blåmuggost	Cheese, blue mold, Roquefort	1470	31	20.2	0	0	19	4	0	Melkeprodukter	Milk and milk products	Ost	Cheese	26	E		Melk og melkeprodukter	Ost	Ost, ekstra fet	Ost, ekstra fet	Milk and milk products
Stilton, blåmuggost	Cheese, Stilton, blue	1700	35	23	0.1	0	23.7	2	0	Melkeprodukter	Milk and milk products	Ost	Cheese	17	D		Melk og melkeprodukter	Ost	Ost, ekstra fet	Ost, ekstra fet	Milk and milk products
Ricotta, ferskost	Cheese, Ricotta	676	13	8.3	0.8	0	11.3	0.2	0	Melkeprodukter	Milk and milk products	Ost	Cheese	6	C		Melk og melkeprodukter	Ost	Ost, halvfet, mager	Ost, halvfet, mager	Milk and milk products
Raclette, ost	Cheese, Raclette	1481	27.9	16.7	0	0	26.4	1.8	0	Melkeprodukter	Milk and milk products	Ost	Cheese	15	D		Melk og melkeprodukter	Ost	Ost, helfet	Ost, helfet	Milk and milk products
Kremost, Philadelphia	Cream cheese, Philadelphia	1160	27.3	18	2.7	0	6.1	0.7	0	Melkeprodukter	Milk and milk products	Ost	Cheese	14	D		Melk og melkeprodukter	Ost	Ost, helfet	Ost, helfet	Milk and milk products
Halloumi, ost	Cheese, Halloumi	1204	21.9	14.9	0.9	0	22.3	4.2	0	Melkeprodukter	Milk and milk products	Ost	Cheese	26	E		Melk og melkeprodukter	Ost	Ost, helfet	Ost, helfet	Milk and milk products
Kremost, lett, Philadelphia	Cream cheese, light, Philadelphia	782	16	10.6	1.7	0	7.8	0.4	0	Melkeprodukter	Milk and milk products	Ost	Cheese	10	C		Melk og melkeprodukter	Ost	Ost, halvfet, mager	Ost, halvfet, mager	Milk and milk products
Kremfløte, 37 % fett, laktosefri	Cream, whipping, 37 % fat, lactose free	1452	37	23.5	2.9	0	2	0.1	0	Melkeprodukter	Milk and milk products	Fløte, rømme, fløteerstatning	Cream, sour cream and replacer	16	D		Melk og melkeprodukter	Fløte, rømme, fløteerstatning	Fløte, rømme, fløteerstatning	Fløte, rømme, fløteerstatning	Milk and milk products
Yoghurt, naturell, laktosefri	Yoghurt, whole milk, plain, lactose free	284	3.4	2.2	5.3	0	4	0.1	0	Melkeprodukter	Milk and milk products	Yoghurt/kesam	Yoghurt/quark	2	B		Melk og melkeprodukter	Yoghurt	Yoghurt	Yoghurt	Milk and milk products
Yoghurt, vanilje, laktosefri	Yoghurt, vanilla, lactose free	344	3	1.9	9.7	0	4	0.1	0	Melkeprodukter	Milk and milk products	Yoghurt/kesam	Yoghurt/quark	3	C		Melk og melkeprodukter	Yoghurt	Yoghurt	Yoghurt	Milk and milk products
Østavind, gulost	Cheese, Østavind	1643	32	20.3	0	0	27	1	0	Melkeprodukter	Milk and milk products	Ost	Cheese	11	D		Melk og melkeprodukter	Ost	Ost, ekstra fet	Ost, ekstra fet	Milk and milk products
Lettrømme, 18 % fett, økologisk	Cream, sour, low-fat, 18 % fat, organic	780	18	12	3.7	0	3	0.1	0	Melkeprodukter	Milk and milk products	Fløte, rømme, fløteerstatning	Cream, sour cream and replacer	14	D		Melk og melkeprodukter	Fløte, rømme, fløteerstatning	Fløte, rømme, fløteerstatning	Fløte, rømme, fløteerstatning	Milk and milk products
Selbu blå, blåmuggost, økologisk	Cheese, blue mold, organic, Selbu Blå	1698	39	25.9	0	0	15	2.2	0	Melkeprodukter	Milk and milk products	Ost	Cheese	19	E		Melk og melkeprodukter	Ost	Ost, ekstra fet	Ost, ekstra fet	Milk and milk products
Yoghurt, naturell, økologisk	Yoghurt, whole milk, plain, organic	289	3.4	2.3	5.6	0	4	0.1	0	Melkeprodukter	Milk and milk products	Yoghurt/kesam	Yoghurt/quark	2	B		Melk og melkeprodukter	Yoghurt	Yoghurt	Yoghurt	Milk and milk products
Matlagingsprodukt, av soya, 17 % fett	Cream substitute, vegetable fat, soy, 17 % fat	766	17.5	1.8	3.7	0	2.9	0.1	0	Melkeprodukter	Milk and milk products	Fløte, rømme, fløteerstatning	Cream, sour cream and replacer	1	B		Melk og melkeprodukter	Fløte, rømme, fløteerstatning	Fløte, rømme, fløteerstatning	Fløte, rømme, fløteerstatning	Milk and milk products
Matlagingsprodukt, av havre, 13 % fett	Cream substitute, vegetable fat, oat, 13 %	605	12.8	1	3.2	1	0.7	0.1	0	Melkeprodukter	Milk and milk products	Fløte, rømme, fløteerstatning	Cream, sour cream and replacer	0	B		Melk og melkeprodukter	Fløte, rømme, fløteerstatning	Fløte, rømme, fløteerstatning	Fløte, rømme, fløteerstatning	Milk and milk products
Syrnet, tyknet havreprodukt	Cultured, thickened oat product	319	2.4	0.2	4	1	1.5	0.1	0	Melkeprodukter	Milk and milk products	Vegetarprodukter og retter	Vegetarian products and dishes	1	B		Melk og melkeprodukter	Fløte, rømme, fløteerstatning	Fløte, rømme, fløteerstatning	Fløte, rømme, fløteerstatning	Milk and milk products
Syrnet havreprodukt til matlaging, 15 % fett	Cultured oat product, for food preparation, 15 % fat	774	15.7	1.3	2.8	1	0.8	0	0	Melkeprodukter	Milk and milk products	Fløte, rømme, fløteerstatning	Cream, sour cream and replacer	0	B		Melk og melkeprodukter	Fløte, rømme, fløteerstatning	Fløte, rømme, fløteerstatning	Fløte, rømme, fløteerstatning	Milk and milk products
Mozzarella, i lake, importert	Cheese, Mozzarella, in brine, imported	886	16.6	10.6	0.4	0	15.6	0.5	0	Melkeprodukter	Milk and milk products	Ost	Cheese	8	C		Melk og melkeprodukter	Ost	Ost, halvfet, mager	Ost, halvfet, mager	Milk and milk products
Yoghurt, vanilje, 0 % fett, Yoplait	Yoghurt, vanilla, 0 % fat, Yoplait	191	0.1	0.1	5.8	1	4.5	0.1	0	Melkeprodukter	Milk and milk products	Yoghurt/kesam	Yoghurt/quark	0	A		Melk og melkeprodukter	Yoghurt	Yoghurt	Yoghurt	Milk and milk products
Yoghurt, blåbær, 0 % fett, Yoplait	Yoghurt, blueberries, 0 % fat, Yoplait	192	0.1	0.1	5.5	2	4	0.1	0	Melkeprodukter	Milk and milk products	Yoghurt/kesam	Yoghurt/quark	0	A		Melk og melkeprodukter	Yoghurt	Yoghurt	Yoghurt	Milk and milk products
Manchego, ost	Cheese, Manchego	1622	30.4	18.9	0.5	0	28.8	1.7	0	Melkeprodukter	Milk and milk products	Ost	Cheese	15	D		Melk og melkeprodukter	Ost	Ost, helfet	Ost, helfet	Milk and milk products
Egg, rå	Egg, raw	620	10.7	3	0.3	0	13	0.4	0	Egg	Egg	Egg, rå	Egg, raw	-1	A		Egg	Egg, rå	Egg, rå	Egg, rå	Egg
Eggehvite, rå	Egg white, raw	180	0	0	0.4	0	10.2	0.5	0	Egg	Egg	Egg, rå	Egg, raw	-2	A		Egg	Egg, rå	Egg, rå	Egg, rå	Egg
Eggeplomme, rå	Egg yolk, raw	1330	28.5	8.2	0.2	0	16	0.2	0	Egg	Egg	Egg, rå	Egg, raw	11	D		Egg	Egg, rå	Egg, rå	Egg, rå	Egg
Eggedosis	Egg-flip	870	8.2	2.3	23.3	0	10	0.3	0	Egg	Egg	Egg, rå	Egg, raw	11	D		Egg	Egg, rå	Egg, rå	Egg, rå	Egg
Egg, økologisk, rå	Egg, organic, raw	606	10.5	2.8	0.3	0	12.5	0.4	0	Egg	Egg	Egg, rå	Egg, raw	-1	A		Egg	Egg, rå	Egg, rå	Egg, rå	Egg
And, kjøtt med skinn, rå	Duck, meat and skin, raw	1603	37.3	10.7	0	0	13.1	0.2	0	Fjørfe og kjøtt	Poultry and meat	Fjørfe og fjørfeprodukter	Poultry and poultry products	14	D		Fjørfe og kjøtt	Fjørfe	Fjørfe, rå	Fjørfe, rå	Poultry and meat
Gås, kjøtt med skinn, rå	Goose, meat and skin, raw	1514	33.6	9.8	0	0	15.9	0.2	0	Fjørfe og kjøtt	Poultry and meat	Fjørfe og fjørfeprodukter	Poultry and poultry products	13	D		Fjørfe og kjøtt	Fjørfe	Fjørfe, rå	Fjørfe, rå	Poultry and meat
Høne, kjøtt med skinn, rå	Hen, meat and skin, raw	1095	21	5.5	0	0	18.7	0.1	0	Fjørfe og kjøtt	Poultry and meat	Fjørfe og fjørfeprodukter	Poultry and poultry products	1	B		Fjørfe og kjøtt	Fjørfe	Fjørfe, rå	Fjørfe, rå	Poultry and meat
Kalkun, kjøtt med skinn, rå	Turkey, meat and skin, raw	560	5.2	1.7	0	0	21.6	0.2	0	Fjørfe og kjøtt	Poultry and meat	Fjørfe og fjørfeprodukter	Poultry and poultry products	-5	A		Fjørfe og kjøtt	Fjørfe	Fjørfe, rå	Fjørfe, rå	Poultry and meat
Kylling, hel, med skinn, rå	Chicken, with skin, raw	676	9.9	3.1	0	0	18.3	0.2	0	Fjørfe og kjøtt	Poultry and meat	Fjørfe og fjørfeprodukter	Poultry and poultry products	-2	A		Fjørfe og kjøtt	Fjørfe	Fjørfe, rå	Fjørfe, rå	Poultry and meat
Rype, bryst, uten skinn, rå	Grouse, meat, raw	512	4.5	1.1	0	0	20.3	0.2	0	Fjørfe og kjøtt	Poultry and meat	Fjørfe og fjørfeprodukter	Poultry and poultry products	-5	A		Fjørfe og kjøtt	Fjørfe	Fjørfe, rå	Fjørfe, rå	Poultry and meat
Lam, sadel, rå	Lamb, hind saddle, raw	944	17.1	8	0	0	18.3	0.2	0	Fjørfe og kjøtt	Poultry and meat	Rødt kjøtt og kjøttprodukter	Red meat and meat products	7	C		Fjørfe og kjøtt	Lam, får	Lam, får, rå	Lam, får, rå	Poultry and meat
Lam, lår, stek, rå	Lamb, leg, for roast, raw	676	9.3	4	0	0	19.5	0.2	0	Fjørfe og kjøtt	Poultry and meat	Rødt kjøtt og kjøttprodukter	Red meat and meat products	3	C		Fjørfe og kjøtt	Lam, får	Lam, får, rå	Lam, får, rå	Poultry and meat
Lam, lår med mørbrad, rå	Lamb, leg, with shank and sirloin, raw	754	11.6	5.2	0	0	19.1	0.2	0	Fjørfe og kjøtt	Poultry and meat	Rødt kjøtt og kjøttprodukter	Red meat and meat products	5	C		Fjørfe og kjøtt	Lam, får	Lam, får, rå	Lam, får, rå	Poultry and meat
Lam, ribbe, side med ben, rå	Lamb, breast and skirt, with bone, raw	1181	24.2	10.5	0	0	16.8	0.2	0	Fjørfe og kjøtt	Poultry and meat	Rødt kjøtt og kjøttprodukter	Red meat and meat products	13	D		Fjørfe og kjøtt	Lam, får	Lam, får, rå	Lam, får, rå	Poultry and meat
Fenalår	Lamb, leg, cured, dried, smoked	1098	16.8	6.7	0	0	28	8.5	0	Fjørfe og kjøtt	Poultry and meat	Rødt kjøtt og kjøttprodukter	Red meat and meat products	29	E		Fjørfe og kjøtt	Lam, storfe, svin, tilberedt	Kjøttprodukter og kjøttpålegg	Kjøttprodukter og kjøttpålegg	Poultry and meat
Sau, fårekjøtt, lettsaltet, rå	Mutton, for stewing, cured, raw	1533	35	15.7	0	0	14	4	0	Fjørfe og kjøtt	Poultry and meat	Rødt kjøtt og kjøttprodukter	Red meat and meat products	33	E		Fjørfe og kjøtt	Lam, får	Lam, får, rå	Lam, får, rå	Poultry and meat
Pinnekjøtt, råvare	Lamb, rib, cured, dried, smoked, raw	1876	37	17.5	0	0	29.8		0	Fjørfe og kjøtt	Poultry and meat	Rødt kjøtt og kjøttprodukter	Red meat and meat products				Fjørfe og kjøtt	Lam, får	Lam, får, rå	Lam, får, rå	Poultry and meat
Hval, kjøtt, rå	Whale, raw	506	2.1	0.5	0	0	25.2	0.2	0	Fjørfe og kjøtt	Poultry and meat	Annet kjøtt	Other meat	-6	A		Fjørfe og kjøtt	Diverste kjøttprodukter	Diverse kjøtt, farse, innmat, rå	Diverse kjøtt, farse, innmat, rå	Poultry and meat
Kalv, stek, rå	Veal, for roast, raw	453	2.4	1.1	0	0	21.4	0.1	0	Fjørfe og kjøtt	Poultry and meat	Rødt kjøtt og kjøttprodukter	Red meat and meat products	0	A		Fjørfe og kjøtt	Storfe, kalv	Storfe, kalv, rå	Storfe, kalv, rå	Poultry and meat
Kalv, koteletter, rå	Veal, chops, raw	494	3	1.3	0	0	22.5	0.2	0	Fjørfe og kjøtt	Poultry and meat	Rødt kjøtt og kjøttprodukter	Red meat and meat products	0	A		Fjørfe og kjøtt	Storfe, kalv	Storfe, kalv, rå	Storfe, kalv, rå	Poultry and meat
Kanin, kjøtt, rå	Rabbit, raw	522	4	1.7	0	0	22	0.1	0	Fjørfe og kjøtt	Poultry and meat	Annet kjøtt	Other meat	-5	A		Fjørfe og kjøtt	Diverste kjøttprodukter	Diverse kjøtt, farse, innmat, rå	Diverse kjøtt, farse, innmat, rå	Poultry and meat
Storfe, bankekjøtt, rå	Beef, bottom round, silverside, stewing, raw	524	4.1	1.8	0	0	21.9	0.1	0	Fjørfe og kjøtt	Poultry and meat	Rødt kjøtt og kjøttprodukter	Red meat and meat products	0	A		Fjørfe og kjøtt	Storfe, kalv	Storfe, kalv, rå	Storfe, kalv, rå	Poultry and meat
Storfe, bibringe, rå		869	14.8	6.9	0	0	18.9	0.2	0	Fjørfe og kjøtt	Poultry and meat	Rødt kjøtt og kjøttprodukter	Red meat and meat products	6	C		Fjørfe og kjøtt	Storfe, kalv	Storfe, kalv, rå	Storfe, kalv, rå	Poultry and meat
Storfe, bog, uten knoke, rå		669	8.8	3.9	0	0	20.2	0.2	0	Fjørfe og kjøtt	Poultry and meat	Rødt kjøtt og kjøttprodukter	Red meat and meat products	2	B		Fjørfe og kjøtt	Storfe, kalv	Storfe, kalv, rå	Storfe, kalv, rå	Poultry and meat
Storfe, entrecôtekam, rå	Beef, rib-eye steak, raw	834	13.1	6	0	0	20.5	0.1	0	Fjørfe og kjøtt	Poultry and meat	Rødt kjøtt og kjøttprodukter	Red meat and meat products	5	C		Fjørfe og kjøtt	Storfe, kalv	Storfe, kalv, rå	Storfe, kalv, rå	Poultry and meat
Storfe, flatbiff, rå	Beef, inside round, topside, raw	445	1.7	0.8	0	0	22.5	0.1	0	Fjørfe og kjøtt	Poultry and meat	Rødt kjøtt og kjøttprodukter	Red meat and meat products	-1	A		Fjørfe og kjøtt	Storfe, kalv	Storfe, kalv, rå	Storfe, kalv, rå	Poultry and meat
Storfe, høyrygg, rå	Beef, chuck roll, raw	679	9.2	4.1	0	0	19.9	0.2	0	Fjørfe og kjøtt	Poultry and meat	Rødt kjøtt og kjøttprodukter	Red meat and meat products	4	C		Fjørfe og kjøtt	Storfe, kalv	Storfe, kalv, rå	Storfe, kalv, rå	Poultry and meat
Storfe, indrefilet, rå	Beef, tenderloin, raw	497	3.7	1.7	0	0	21.2	0.1	0	Fjørfe og kjøtt	Poultry and meat	Rødt kjøtt og kjøttprodukter	Red meat and meat products	0	A		Fjørfe og kjøtt	Storfe, kalv	Storfe, kalv, rå	Storfe, kalv, rå	Poultry and meat
Storfe, kotelettkam, rå		710	9.9	4.3	0	0	20.2	0.2	0	Fjørfe og kjøtt	Poultry and meat	Rødt kjøtt og kjøttprodukter	Red meat and meat products	4	C		Fjørfe og kjøtt	Storfe, kalv	Storfe, kalv, rå	Storfe, kalv, rå	Poultry and meat
Storfe, mørbrad, rå	Beef, top sirloin butt, raw	463	2.3	1	0	0	22.2	0.1	0	Fjørfe og kjøtt	Poultry and meat	Rødt kjøtt og kjøttprodukter	Red meat and meat products	-1	A		Fjørfe og kjøtt	Storfe, kalv	Storfe, kalv, rå	Storfe, kalv, rå	Poultry and meat
Storfe, ytrefilet, rå	Beef, striploin, raw	463	2.3	1	0	0	22.2	0.1	0	Fjørfe og kjøtt	Poultry and meat	Rødt kjøtt og kjøttprodukter	Red meat and meat products	-1	A		Fjørfe og kjøtt	Storfe, kalv	Storfe, kalv, rå	Storfe, kalv, rå	Poultry and meat
Storfe, filetkam, rå		692	9	4	0	0	21.1	0.1	0	Fjørfe og kjøtt	Poultry and meat	Rødt kjøtt og kjøttprodukter	Red meat and meat products	3	C		Fjørfe og kjøtt	Storfe, kalv	Storfe, kalv, rå	Storfe, kalv, rå	Poultry and meat
Svin, kotelett, kam, svinekoteletter, inntil 5 mm fettrand, rå	Pork, chops, loin with bones, raw	1012	18.3	6.7	0	0	19.8	0.1	0	Fjørfe og kjøtt	Poultry and meat	Rødt kjøtt og kjøttprodukter	Red meat and meat products	7	C		Fjørfe og kjøtt	Svin	Svin, rå	Svin, rå	Poultry and meat
Svin, nakkekoteletter, rå	Pork, neck chops, raw	935	17	6.4	0	0	18	0.1	0	Fjørfe og kjøtt	Poultry and meat	Rødt kjøtt og kjøttprodukter	Red meat and meat products	6	C		Fjørfe og kjøtt	Svin	Svin, rå	Svin, rå	Poultry and meat
Svin, mørbrad, rå	Pork, tenderloin, loinback, raw	895	15.7	5.4	0	0	18.5	0.1	0	Fjørfe og kjøtt	Poultry and meat	Rødt kjøtt og kjøttprodukter	Red meat and meat products	5	C		Fjørfe og kjøtt	Svin	Svin, rå	Svin, rå	Poultry and meat
Svin, tynnribbe, med svor, rå	Pork, belly, with rind, raw	1533	35.1	13.2	0	0	13.8	0.1	0	Fjørfe og kjøtt	Poultry and meat	Rødt kjøtt og kjøttprodukter	Red meat and meat products	14	D		Fjørfe og kjøtt	Svin	Svin, rå	Svin, rå	Poultry and meat
Svin, midtribbe, med kam og svor, rå	Pork, side, loin with rind, raw	1357	29.5	11.1	0	0	15.6	0.1	0	Fjørfe og kjøtt	Poultry and meat	Rødt kjøtt og kjøttprodukter	Red meat and meat products	14	D		Fjørfe og kjøtt	Svin	Svin, rå	Svin, rå	Poultry and meat
Svin, sideflesk, uten ben, rå	Pork, side bacon, raw	1585	36.6	13.8	0	0	13.6	0.2	0	Fjørfe og kjøtt	Poultry and meat	Rødt kjøtt og kjøttprodukter	Red meat and meat products	14	D		Fjørfe og kjøtt	Svin	Svin, rå	Svin, rå	Poultry and meat
Svin, skinke, med knoke, rå	Pork, ham, with shank, raw	911	16.4	5.6	0	0	17.9	0.2	0	Fjørfe og kjøtt	Poultry and meat	Rødt kjøtt og kjøttprodukter	Red meat and meat products	5	C		Fjørfe og kjøtt	Svin	Svin, rå	Svin, rå	Poultry and meat
Svin, bogstek, kjøtt uten fettrand, rå	Pork, shoulder, raw	605	6.7	2.3	0	0	21	0.1	0	Fjørfe og kjøtt	Poultry and meat	Rødt kjøtt og kjøttprodukter	Red meat and meat products	1	B		Fjørfe og kjøtt	Svin	Svin, rå	Svin, rå	Poultry and meat
Svin, kotelett, kam, svinekotelett, uten fettrand, rå	Pork, chops, loin with bones, fat trimmed, raw	703	8.9	3.2	0	0	22	0.1	0	Fjørfe og kjøtt	Poultry and meat	Rødt kjøtt og kjøttprodukter	Red meat and meat products	3	C		Fjørfe og kjøtt	Svin	Svin, rå	Svin, rå	Poultry and meat
Svin, skinkestek, rå	Pork, ham regular, roast, fat trimmed, raw	548	4.7	1.5	0	0	22	0.1	0	Fjørfe og kjøtt	Poultry and meat	Rødt kjøtt og kjøttprodukter	Red meat and meat products	0	A		Fjørfe og kjøtt	Svin	Svin, rå	Svin, rå	Poultry and meat
Svin, bacon med svor, rå	Pork, bacon, with rind, raw	1402	31.5	11.9	0	0	13.9	2.8	0	Fjørfe og kjøtt	Poultry and meat	Rødt kjøtt og kjøttprodukter	Red meat and meat products	27	E		Fjørfe og kjøtt	Svin	Svin, rå	Svin, rå	Poultry and meat
Svin, sideflesk, lettsaltet, rå	Pork, belly, cured, raw	1245	27.4	10.3	0	0	13.6	3	0	Fjørfe og kjøtt	Poultry and meat	Rødt kjøtt og kjøttprodukter	Red meat and meat products	27	E		Fjørfe og kjøtt	Svin	Svin, rå	Svin, rå	Poultry and meat
Bayonneskinke, kokt	Smoked picnic shoulder, Bayonne	949	15.9	5.2	0	0	21.2	1.4	0	Fjørfe og kjøtt	Poultry and meat	Rødt kjøtt og kjøttprodukter	Red meat and meat products	13	D		Fjørfe og kjøtt	Lam, storfe, svin, tilberedt	Kjøttprodukter og kjøttpålegg	Kjøttprodukter og kjøttpålegg	Poultry and meat
Svinekam, røkt	Pork loin, smoked	865	17.6	5.8	0	0	12.3	2.2	0	Fjørfe og kjøtt	Poultry and meat	Rødt kjøtt og kjøttprodukter	Red meat and meat products	17	D		Fjørfe og kjøtt	Lam, storfe, svin, tilberedt	Kjøttprodukter og kjøttpålegg	Kjøttprodukter og kjøttpålegg	Poultry and meat
Kokt skinke	Ham, boiled	399	2.8	1	0.7	0	16.7	2.5	0	Fjørfe og kjøtt	Poultry and meat	Rødt kjøtt og kjøttprodukter	Red meat and meat products	13	D		Fjørfe og kjøtt	Lam, storfe, svin, tilberedt	Kjøttprodukter og kjøttpålegg	Kjøttprodukter og kjøttpålegg	Poultry and meat
Skinkerull, Westfalerskinke	Ham, cured	1192	20	6.6	0	0	26.6	8.7	0	Fjørfe og kjøtt	Poultry and meat	Rødt kjøtt og kjøttprodukter	Red meat and meat products	29	E		Fjørfe og kjøtt	Lam, storfe, svin, tilberedt	Kjøttprodukter og kjøttpålegg	Kjøttprodukter og kjøttpålegg	Poultry and meat
Spekeskinke	Ham, smoke-cured	850	9.2	3	0	0	30	9.9	0	Fjørfe og kjøtt	Poultry and meat	Rødt kjøtt og kjøttprodukter	Red meat and meat products	24	E		Fjørfe og kjøtt	Lam, storfe, svin, tilberedt	Kjøttprodukter og kjøttpålegg	Kjøttprodukter og kjøttpålegg	Poultry and meat
Elg, ytterlår, stek, rå	Moose, roasting, raw	424	1.3	0.4	0	0	22.1	0.1	0	Fjørfe og kjøtt	Poultry and meat	Annet kjøtt	Other meat	-1	A		Fjørfe og kjøtt	Diverste kjøttprodukter	Diverse kjøtt, farse, innmat, rå	Diverse kjøtt, farse, innmat, rå	Poultry and meat
Hare, kjøtt, rå	Hare, raw	544	5	0.7	0	0	21.1	0.1	0	Fjørfe og kjøtt	Poultry and meat	Annet kjøtt	Other meat	-1	A		Fjørfe og kjøtt	Diverste kjøttprodukter	Diverse kjøtt, farse, innmat, rå	Diverse kjøtt, farse, innmat, rå	Poultry and meat
Hjort, stek, rå	Fallow deer, raw	417	1.3	1.1	0	0	21.7	0.2	0	Fjørfe og kjøtt	Poultry and meat	Annet kjøtt	Other meat	0	A		Fjørfe og kjøtt	Diverste kjøttprodukter	Diverse kjøtt, farse, innmat, rå	Diverse kjøtt, farse, innmat, rå	Poultry and meat
Reinsdyr, bog, stek, rå	Reindeer, roasting, raw	495	3.6	1.5	0	0	21.3	0.2	0	Fjørfe og kjøtt	Poultry and meat	Annet kjøtt	Other meat	0	A		Fjørfe og kjøtt	Diverste kjøttprodukter	Diverse kjøtt, farse, innmat, rå	Diverse kjøtt, farse, innmat, rå	Poultry and meat
Blod, okse, rå	Blood, beef, raw	327	0.2	0	0	0	18.8	0.6	0	Fjørfe og kjøtt	Poultry and meat	Rødt kjøtt og kjøttprodukter	Red meat and meat products	0	A		Fjørfe og kjøtt	Diverste kjøttprodukter	Diverse kjøtt, farse, innmat, rå	Diverse kjøtt, farse, innmat, rå	Poultry and meat
Hjerte, rå	Heart, raw	450	3.9	1.9	0	0	18	0.2	0	Fjørfe og kjøtt	Poultry and meat	Rødt kjøtt og kjøttprodukter	Red meat and meat products	0	A		Fjørfe og kjøtt	Diverste kjøttprodukter	Diverse kjøtt, farse, innmat, rå	Diverse kjøtt, farse, innmat, rå	Poultry and meat
Lever, lam, rå	Liver, lamb, raw	538	4.1	1.3	0	0	20.7	0.2	0	Fjørfe og kjøtt	Poultry and meat	Rødt kjøtt og kjøttprodukter	Red meat and meat products	0	A		Fjørfe og kjøtt	Diverste kjøttprodukter	Diverse kjøtt, farse, innmat, rå	Diverse kjøtt, farse, innmat, rå	Poultry and meat
Lever, rein, rå	Liver, reindeer, raw	539	4.1	1.3	0	0	19.5	0.2	0	Fjørfe og kjøtt	Poultry and meat	Annet kjøtt	Other meat	0	A		Fjørfe og kjøtt	Diverste kjøttprodukter	Diverse kjøtt, farse, innmat, rå	Diverse kjøtt, farse, innmat, rå	Poultry and meat
Lever, storfe, rå	Liver, beef, raw	524	3.2	1.1	0	0	20.3	0.2	0	Fjørfe og kjøtt	Poultry and meat	Rødt kjøtt og kjøttprodukter	Red meat and meat products	0	A		Fjørfe og kjøtt	Diverste kjøttprodukter	Diverse kjøtt, farse, innmat, rå	Diverse kjøtt, farse, innmat, rå	Poultry and meat
Lever, svin, rå	Liver, pork, raw	504	3.4	1	0	0	21.4	0.2	0	Fjørfe og kjøtt	Poultry and meat	Rødt kjøtt og kjøttprodukter	Red meat and meat products	-1	A		Fjørfe og kjøtt	Diverste kjøttprodukter	Diverse kjøtt, farse, innmat, rå	Diverse kjøtt, farse, innmat, rå	Poultry and meat
Karbonadedeig, rå	Beef, minced meat, max 6 % fat, raw	549	5	2.2	0	0	21.3	0.1	0	Fjørfe og kjøtt	Poultry and meat	Rødt kjøtt og kjøttprodukter	Red meat and meat products	1	B		Fjørfe og kjøtt	Diverste kjøttprodukter	Diverse kjøtt, farse, innmat, rå	Diverse kjøtt, farse, innmat, rå	Poultry and meat
Kjøttdeig, storfe, med salt og vann, rå	Beef, minced meat, with salt and water, raw	817	13.9	6.5	0	0	17.8	1.2	0	Fjørfe og kjøtt	Poultry and meat	Rødt kjøtt og kjøttprodukter	Red meat and meat products	13	D		Fjørfe og kjøtt	Diverste kjøttprodukter	Diverse kjøtt, farse, innmat, rå	Diverse kjøtt, farse, innmat, rå	Poultry and meat
Medisterdeig, rå	Pork, minced meat, max 23 % fat, raw	704	10.6	3.7	0	0	18.3	1.1	0	Fjørfe og kjøtt	Poultry and meat	Rødt kjøtt og kjøttprodukter	Red meat and meat products	8	C		Fjørfe og kjøtt	Diverste kjøttprodukter	Diverse kjøtt, farse, innmat, rå	Diverse kjøtt, farse, innmat, rå	Poultry and meat
Kjøttfarse, rå	Meat, minced beef, salt, water or milk, spices and starch added	676	11.6	5.3	0.3	0	11.2	1.5	0	Fjørfe og kjøtt	Poultry and meat	Rødt kjøtt og kjøttprodukter	Red meat and meat products	14	D		Fjørfe og kjøtt	Diverste kjøttprodukter	Diverse kjøtt, farse, innmat, rå	Diverse kjøtt, farse, innmat, rå	Poultry and meat
Hamburger, rå	Hamburger, raw	684	9.1	4.3	0	0	20.4	0.2	0	Fjørfe og kjøtt	Poultry and meat	Rødt kjøtt og kjøttprodukter	Red meat and meat products	4	C		Fjørfe og kjøtt	Diverste kjøttprodukter	Diverse kjøtt, farse, innmat, rå	Diverse kjøtt, farse, innmat, rå	Poultry and meat
Kjøttkaker	Meat rissoles, beef	739	11.3	4.6	1.8	1	11.9	2.1	0	Fjørfe og kjøtt	Poultry and meat	Rødt kjøtt og kjøttprodukter	Red meat and meat products	16	D		Fjørfe og kjøtt	Diverste kjøttprodukter	Diverse kjøtt, farse, innmat, tilberedt	Diverse kjøtt, farse, innmat, tilberedt	Poultry and meat
Kjøttpudding, stekt	Meat loaf, baked	808	13.6	5.8		0	11.7	2	0	Fjørfe og kjøtt	Poultry and meat	Rødt kjøtt og kjøttprodukter	Red meat and meat products				Fjørfe og kjøtt	Lam, storfe, svin, tilberedt	Kjøttprodukter og kjøttpålegg	Kjøttprodukter og kjøttpålegg	Poultry and meat
Medisterkaker, stekt	Pork patties, fried	1183	24.9	9.1	1.4	0	10.1	1.8	0	Fjørfe og kjøtt	Poultry and meat	Rødt kjøtt og kjøttprodukter	Red meat and meat products	20	E		Fjørfe og kjøtt	Lam, storfe, svin, tilberedt	Kjøttprodukter og kjøttpålegg	Kjøttprodukter og kjøttpålegg	Poultry and meat
Karbonader, okse, rå	Beef patties, raw	861	15.8	7.4	0.9	0	12.7	1.3	0	Fjørfe og kjøtt	Poultry and meat	Rødt kjøtt og kjøttprodukter	Red meat and meat products	15	D		Fjørfe og kjøtt	Diverste kjøttprodukter	Diverse kjøtt, farse, innmat, rå	Diverse kjøtt, farse, innmat, rå	Poultry and meat
Karbonader	Beef patties, industrially made	804	13.8	5	1.2	1	12.5	1.8	0	Fjørfe og kjøtt	Poultry and meat	Rødt kjøtt og kjøttprodukter	Red meat and meat products	14	D		Fjørfe og kjøtt	Lam, storfe, svin, tilberedt	Kjøttprodukter og kjøttpålegg	Kjøttprodukter og kjøttpålegg	Poultry and meat
Grillpølse	Sausage, grill	887	18.5	6.5	0.6	1	10.4	2	0	Fjørfe og kjøtt	Poultry and meat	Rødt kjøtt og kjøttprodukter	Red meat and meat products	17	D		Fjørfe og kjøtt	Lam, storfe, svin, tilberedt	Pølser	Pølser	Poultry and meat
Kjøttpølse	Sausage, meat	834	16.5	5.9	1.1	1	10.2	2.2	0	Fjørfe og kjøtt	Poultry and meat	Rødt kjøtt og kjøttprodukter	Red meat and meat products	17	D		Fjørfe og kjøtt	Lam, storfe, svin, tilberedt	Pølser	Pølser	Poultry and meat
Kjøttpølse, med mindre fett	Sausage, meat, lean	621	9.2	3.5	0.1	0	11	1.8	0	Fjørfe og kjøtt	Poultry and meat	Rødt kjøtt og kjøttprodukter	Red meat and meat products	12	D		Fjørfe og kjøtt	Lam, storfe, svin, tilberedt	Pølser	Pølser	Poultry and meat
Knakkpølse	Sausage, Knakkpølse	1060	21.1	9.5	1.8	0	10.9	2.1	0	Fjørfe og kjøtt	Poultry and meat	Rødt kjøtt og kjøttprodukter	Red meat and meat products	22	E		Fjørfe og kjøtt	Lam, storfe, svin, tilberedt	Pølser	Pølser	Poultry and meat
Medisterpølse, røkt/urøkt, kokt	Sausage, pork, smoked and unsmoked	1100	22.5	10.1	1.5	0	10.6	1.8	0	Fjørfe og kjøtt	Poultry and meat	Rødt kjøtt og kjøttprodukter	Red meat and meat products	21	E		Fjørfe og kjøtt	Lam, storfe, svin, tilberedt	Pølser	Pølser	Poultry and meat
Sosisser, små pølser	Sausage, cocktail	1069	21.3	9.5	1.7	0	11.1	1.8	0	Fjørfe og kjøtt	Poultry and meat	Rødt kjøtt og kjøttprodukter	Red meat and meat products	20	E		Fjørfe og kjøtt	Lam, storfe, svin, tilberedt	Pølser	Pølser	Poultry and meat
Wienerpølse	Sausage, Frankfurter/Wiener	873	17.4	6.5	1.7	1	10.9	2.1	0	Fjørfe og kjøtt	Poultry and meat	Rødt kjøtt og kjøttprodukter	Red meat and meat products	18	D		Fjørfe og kjøtt	Lam, storfe, svin, tilberedt	Pølser	Pølser	Poultry and meat
Bankekjøtt, salt	Beef pound, salted, boiled	429	4.3	1.5	0	0	15.9	2	0	Fjørfe og kjøtt	Poultry and meat	Rødt kjøtt og kjøttprodukter	Red meat and meat products	11	D		Fjørfe og kjøtt	Storfe, kalv	Storfe, kalv, tilberedt	Storfe, kalv, tilberedt	Poultry and meat
Falukorv	Sausage, Swedish, Falukorv	1067	21.2	8.6	1.6	0	11.3	1	0	Fjørfe og kjøtt	Poultry and meat	Rødt kjøtt og kjøttprodukter	Red meat and meat products	15	D		Fjørfe og kjøtt	Lam, storfe, svin, tilberedt	Pølser	Pølser	Poultry and meat
Fleskepølse	Sausage spread, pork, high fat content	2096	51.9	18.7	0.1	1	9.2	2	0	Fjørfe og kjøtt	Poultry and meat	Rødt kjøtt og kjøttprodukter	Red meat and meat products	25	E		Fjørfe og kjøtt	Lam, storfe, svin, tilberedt	Kjøttprodukter og kjøttpålegg	Kjøttprodukter og kjøttpålegg	Poultry and meat
Fårepølse	Sausage, mutton, smoked	1407	27.1	13	0.5	0	23.3	5	0	Fjørfe og kjøtt	Poultry and meat	Rødt kjøtt og kjøttprodukter	Red meat and meat products	34	E		Fjørfe og kjøtt	Lam, storfe, svin, tilberedt	Kjøttprodukter og kjøttpålegg	Kjøttprodukter og kjøttpålegg	Poultry and meat
Kalverull	Veal, roll	872	15.2	5.6	0.1	0	10.8	1.8	0	Fjørfe og kjøtt	Poultry and meat	Rødt kjøtt og kjøttprodukter	Red meat and meat products	15	D		Fjørfe og kjøtt	Lam, storfe, svin, tilberedt	Kjøttprodukter og kjøttpålegg	Kjøttprodukter og kjøttpålegg	Poultry and meat
Leverpostei, ovnsbakt	Liver paste, oven-baked	959	19	3.9	1.5	1	9.3	1.5	0	Fjørfe og kjøtt	Poultry and meat	Rødt kjøtt og kjøttprodukter	Red meat and meat products	12	D		Fjørfe og kjøtt	Lam, storfe, svin, tilberedt	Kjøttprodukter og kjøttpålegg	Kjøttprodukter og kjøttpålegg	Poultry and meat
Morrpølse	Sausage, cured, Morr	1729	34.5	15.7	0.1	0	26.5	5.5	0	Fjørfe og kjøtt	Poultry and meat	Rødt kjøtt og kjøttprodukter	Red meat and meat products	35	E		Fjørfe og kjøtt	Lam, storfe, svin, tilberedt	Kjøttprodukter og kjøttpålegg	Kjøttprodukter og kjøttpålegg	Poultry and meat
Okserull	Beef, rolled	694	8.7	3.2	0.1	0	21.4	0	0	Fjørfe og kjøtt	Poultry and meat	Rødt kjøtt og kjøttprodukter	Red meat and meat products	3	C		Fjørfe og kjøtt	Lam, storfe, svin, tilberedt	Kjøttprodukter og kjøttpålegg	Kjøttprodukter og kjøttpålegg	Poultry and meat
Reinsdyrpølse	Sausage, reindeer	1764	38.5	17.5	0	0	20	4.8	0	Fjørfe og kjøtt	Poultry and meat	Rødt kjøtt og kjøttprodukter	Red meat and meat products	35	E		Fjørfe og kjøtt	Lam, storfe, svin, tilberedt	Kjøttprodukter og kjøttpålegg	Kjøttprodukter og kjøttpålegg	Poultry and meat
Salami	Sausage, salami	1776	39.5	14.4	0.1	0	17.6	5.4	0	Fjørfe og kjøtt	Poultry and meat	Rødt kjøtt og kjøttprodukter	Red meat and meat products	35	E		Fjørfe og kjøtt	Lam, storfe, svin, tilberedt	Kjøttprodukter og kjøttpålegg	Kjøttprodukter og kjøttpålegg	Poultry and meat
Servelat	Sausage, bologna	824	14.5	5.4	1.1	0	9.9	2.4	0	Fjørfe og kjøtt	Poultry and meat	Rødt kjøtt og kjøttprodukter	Red meat and meat products	18	D		Fjørfe og kjøtt	Lam, storfe, svin, tilberedt	Kjøttprodukter og kjøttpålegg	Kjøttprodukter og kjøttpålegg	Poultry and meat
Stabburpølse	Sausage, fermented, Stabbur	1313	28	9.9	1.7	0	14.5	3.2	0	Fjørfe og kjøtt	Poultry and meat	Rødt kjøtt og kjøttprodukter	Red meat and meat products	27	E		Fjørfe og kjøtt	Lam, storfe, svin, tilberedt	Kjøttprodukter og kjøttpålegg	Kjøttprodukter og kjøttpålegg	Poultry and meat
Sylte	Head cheese	1260	24.5	10.8	0	0	20.6	2.7	0	Fjørfe og kjøtt	Poultry and meat	Rødt kjøtt og kjøttprodukter	Red meat and meat products	26	E		Fjørfe og kjøtt	Lam, storfe, svin, tilberedt	Kjøttprodukter og kjøttpålegg	Kjøttprodukter og kjøttpålegg	Poultry and meat
Blodpudding	Black pudding, with animal blood	1346	14.9	7	16.5	4	13.8	1.4	0	Fjørfe og kjøtt	Poultry and meat	Rødt kjøtt og kjøttprodukter	Red meat and meat products	19	E		Fjørfe og kjøtt	Lam, storfe, svin, tilberedt	Kjøttprodukter og kjøttpålegg	Kjøttprodukter og kjøttpålegg	Poultry and meat
Lungemos, kjøpt	Lungs, hashed, industrially made	398	4.5	2.7	0.2	0	13.1	2.2	0	Fjørfe og kjøtt	Poultry and meat	Rødt kjøtt og kjøttprodukter	Red meat and meat products	13	D		Fjørfe og kjøtt	Lam, storfe, svin, tilberedt	Kjøttprodukter og kjøttpålegg	Kjøttprodukter og kjøttpålegg	Poultry and meat
Kjøttboller, hermetisk	Meat rissoles, canned	463	6.4	3.9	0	0	9.4	1.8	0	Fjørfe og kjøtt	Poultry and meat	Rødt kjøtt og kjøttprodukter	Red meat and meat products	12	D		Fjørfe og kjøtt	Diverste kjøttprodukter	Diverse kjøtt, farse, innmat, tilberedt	Diverse kjøtt, farse, innmat, tilberedt	Poultry and meat
Reinsdyrkaker, hermetisk	Meat rissoles, reindeer, canned	551	6.6	3.7	1.1	0	12.9	2.9	0	Fjørfe og kjøtt	Poultry and meat	Annet kjøtt	Other meat	18	D		Fjørfe og kjøtt	Diverste kjøttprodukter	Diverse kjøtt, farse, innmat, tilberedt	Diverse kjøtt, farse, innmat, tilberedt	Poultry and meat
Bogskinke, hermetisk	Ham, boiled, canned	564	7.2	2.8	0	2	16.8	2.5	0	Fjørfe og kjøtt	Poultry and meat	Rødt kjøtt og kjøttprodukter	Red meat and meat products	15	D		Fjørfe og kjøtt	Diverste kjøttprodukter	Diverse kjøtt, farse, innmat, tilberedt	Diverse kjøtt, farse, innmat, tilberedt	Poultry and meat
Wienerpølse, mager, Gilde	Sausage, Frankfurter/Wiener, lean, Gilde	566	6.9	2.7	0.6	1	12.5	2	0	Fjørfe og kjøtt	Poultry and meat	Rødt kjøtt og kjøttprodukter	Red meat and meat products	12	D		Fjørfe og kjøtt	Lam, storfe, svin, tilberedt	Pølser	Pølser	Poultry and meat
Grillpølse, mager, Gilde	Sausage, grill, lean, Gilde	686	10.1	4	0.4	1	12.8	1.8	0	Fjørfe og kjøtt	Poultry and meat	Rødt kjøtt og kjøttprodukter	Red meat and meat products	13	D		Fjørfe og kjøtt	Lam, storfe, svin, tilberedt	Pølser	Pølser	Poultry and meat
Svin, grillben, rå	Pork, grillbones, spare ribs, raw	1025	19.9	7.5	0	0	17	0.1	0	Fjørfe og kjøtt	Poultry and meat	Rødt kjøtt og kjøttprodukter	Red meat and meat products	8	C		Fjørfe og kjøtt	Svin	Svin, rå	Svin, rå	Poultry and meat
Servelat, mager, Gilde	Sausage, bologna, lean, Gilde	603	9	3.2	0.2	0	11.4	2	0	Fjørfe og kjøtt	Poultry and meat	Rødt kjøtt og kjøttprodukter	Red meat and meat products	13	D		Fjørfe og kjøtt	Lam, storfe, svin, tilberedt	Kjøttprodukter og kjøttpålegg	Kjøttprodukter og kjøttpålegg	Poultry and meat
Kalkun, bryst, filet, uten skinn, rå	Turkey, breast, without skin, raw	484	1.4	0.5	0	0	25.3	0.2	0	Fjørfe og kjøtt	Poultry and meat	Fjørfe og fjørfeprodukter	Poultry and poultry products	-6	A		Fjørfe og kjøtt	Fjørfe	Fjørfe, rå	Fjørfe, rå	Poultry and meat
Kylling, filet, uten skinn, rå	Chicken, fillet, without skin, raw	467	2.1	0.5	0	0	23	0.1	0	Fjørfe og kjøtt	Poultry and meat	Fjørfe og fjørfeprodukter	Poultry and poultry products	-6	A		Fjørfe og kjøtt	Fjørfe	Fjørfe, rå	Fjørfe, rå	Poultry and meat
Svin, kjøtt fra knoke, rå	Pork, hocks, raw	631	8.1	2.7	0	0	19.5	0.1	0	Fjørfe og kjøtt	Poultry and meat	Rødt kjøtt og kjøttprodukter	Red meat and meat products	1	B		Fjørfe og kjøtt	Svin	Svin, rå	Svin, rå	Poultry and meat
Svin, flatbiff, rå	Pork, inside round, raw	437	1.7	0.5	0	0	22	0.1	0	Fjørfe og kjøtt	Poultry and meat	Rødt kjøtt og kjøttprodukter	Red meat and meat products	-1	A		Fjørfe og kjøtt	Svin	Svin, rå	Svin, rå	Poultry and meat
Svin, indrefilet, rå	Pork, tenderloin, raw	489	3.1	1	0	0	22	0.1	0	Fjørfe og kjøtt	Poultry and meat	Rødt kjøtt og kjøttprodukter	Red meat and meat products	-1	A		Fjørfe og kjøtt	Svin	Svin, rå	Svin, rå	Poultry and meat
Svin, ytrefilet, rå	Pork, striploin, raw	467	1.6	0.5	0	0	24	0.1	0	Fjørfe og kjøtt	Poultry and meat	Rødt kjøtt og kjøttprodukter	Red meat and meat products	-1	A		Fjørfe og kjøtt	Svin	Svin, rå	Svin, rå	Poultry and meat
Lam, flatbiff, rå	Lamb, inside round, raw	440	2.1	0.9	0	0	21.3	0.1	0	Fjørfe og kjøtt	Poultry and meat	Rødt kjøtt og kjøttprodukter	Red meat and meat products	-1	A		Fjørfe og kjøtt	Lam, får	Lam, får, rå	Lam, får, rå	Poultry and meat
Lam, ytrefilet, rå	Lamb striploin, raw	506	3.9	1.7	0	0	21.3	0.2	0	Fjørfe og kjøtt	Poultry and meat	Rødt kjøtt og kjøttprodukter	Red meat and meat products	0	A		Fjørfe og kjøtt	Lam, får	Lam, får, rå	Lam, får, rå	Poultry and meat
Lam, indrefilet, rå	Lamb, tenderloin, raw	487	3.8	1.6	0	0	20.4	0.2	0	Fjørfe og kjøtt	Poultry and meat	Rødt kjøtt og kjøttprodukter	Red meat and meat products	0	A		Fjørfe og kjøtt	Lam, får	Lam, får, rå	Lam, får, rå	Poultry and meat
Lammerull	Lamb, roll	1040	20.3	10.2	0	0	16.8	2.8	0	Fjørfe og kjøtt	Poultry and meat	Rødt kjøtt og kjøttprodukter	Red meat and meat products	26	E		Fjørfe og kjøtt	Lam, storfe, svin, tilberedt	Kjøttprodukter og kjøttpålegg	Kjøttprodukter og kjøttpålegg	Poultry and meat
Lam, bogstek, rå	Lamb, shoulder, for roast, raw	781	12.6	5.7	0	0	18.5	0.2	0	Fjørfe og kjøtt	Poultry and meat	Rødt kjøtt og kjøttprodukter	Red meat and meat products	5	C		Fjørfe og kjøtt	Lam, får	Lam, får, rå	Lam, får, rå	Poultry and meat
Lam, grytekjøtt, rå	Lamb, for stewing, raw	801	13.2	5.9	0	0	18.4	0.2	0	Fjørfe og kjøtt	Poultry and meat	Rødt kjøtt og kjøttprodukter	Red meat and meat products	5	C		Fjørfe og kjøtt	Lam, får	Lam, får, rå	Lam, får, rå	Poultry and meat
Lam, fårikålkjøtt, rå	Lamb, for mutton and cabbage stew (Fårikål), raw	954	17.7	7.6	0	0	17.6	0.2	0	Fjørfe og kjøtt	Poultry and meat	Rødt kjøtt og kjøttprodukter	Red meat and meat products	7	C		Fjørfe og kjøtt	Lam, får	Lam, får, rå	Lam, får, rå	Poultry and meat
Storfe, rundstek, rå	Beef, roast of nuckle, raw	451	2	0.9	0	0	22.2	0.1	0	Fjørfe og kjøtt	Poultry and meat	Rødt kjøtt og kjøttprodukter	Red meat and meat products	-1	A		Fjørfe og kjøtt	Storfe, kalv	Storfe, kalv, rå	Storfe, kalv, rå	Poultry and meat
Storfe, bogstek, rå	Beef, clod (shoulder), for roast, without bone, raw	508	3.7	1.7	0	0	21.8	0.1	0	Fjørfe og kjøtt	Poultry and meat	Rødt kjøtt og kjøttprodukter	Red meat and meat products	0	A		Fjørfe og kjøtt	Storfe, kalv	Storfe, kalv, rå	Storfe, kalv, rå	Poultry and meat
Storfe, kam, rå		677	8.6	3.8	0	0	21.1	0.1	0	Fjørfe og kjøtt	Poultry and meat	Rødt kjøtt og kjøttprodukter	Red meat and meat products	3	C		Fjørfe og kjøtt	Storfe, kalv	Storfe, kalv, rå	Storfe, kalv, rå	Poultry and meat
Høne, bryst, filet, uten skinn, rå	Hen, fillet, raw	451	0.7	0.2	0	0	25	0.1	0	Fjørfe og kjøtt	Poultry and meat	Fjørfe og fjørfeprodukter	Poultry and poultry products	-6	A		Fjørfe og kjøtt	Fjørfe	Fjørfe, rå	Fjørfe, rå	Poultry and meat
Kylling, lår (overlår og lårklubbe), med skinn, rå	Chicken, leg (thigh and drumstick), with skin, raw	737	12.1	3.6	0	0	16.9	0.2	0	Fjørfe og kjøtt	Poultry and meat	Fjørfe og fjørfeprodukter	Poultry and poultry products	-1	A		Fjørfe og kjøtt	Fjørfe	Fjørfe, rå	Fjørfe, rå	Poultry and meat
And, kjøtt uten skinn, rå	Duck, without skin, raw	551	6.5	2	0	0	18.3	0.3	0	Fjørfe og kjøtt	Poultry and meat	Fjørfe og fjørfeprodukter	Poultry and poultry products	-4	A		Fjørfe og kjøtt	Fjørfe	Fjørfe, rå	Fjørfe, rå	Poultry and meat
Høne, kjøtt uten skinn, rå	Hen, without skin, raw	590	6.3	1.4	0	0	21	0.1	0	Fjørfe og kjøtt	Poultry and meat	Fjørfe og fjørfeprodukter	Poultry and poultry products	-5	A		Fjørfe og kjøtt	Fjørfe	Fjørfe, rå	Fjørfe, rå	Poultry and meat
Kalkun, kjøtt uten skinn, rå	Turkey, without skin, raw	443	1.6	0.5	0	0	22.6	0.2	0	Fjørfe og kjøtt	Poultry and meat	Fjørfe og fjørfeprodukter	Poultry and poultry products	-6	A		Fjørfe og kjøtt	Fjørfe	Fjørfe, rå	Fjørfe, rå	Poultry and meat
Moussaka, med kjøttdeig	Moussaka, with minced meat	615	8.2	3.3	3.1	1	6.7	1.1	23	Fjørfe og kjøtt	Poultry and meat	Retter med fjørfe og kjøtt	Dishes with poultry or meat	7	C		Fjørfe og kjøtt	Retter med fjørfe og kjøtt	Retter med fjørfe og kjøtt	Retter med fjørfe og kjøtt	Poultry and meat
Fårikål av lammekjøtt	Lamb and cabbage stew, fårikål	448	6.4	3.4	2.8	1	8.3	0.1	49	Fjørfe og kjøtt	Poultry and meat	Retter med fjørfe og kjøtt	Dishes with poultry or meat	0	A		Fjørfe og kjøtt	Retter med fjørfe og kjøtt	Retter med fjørfe og kjøtt	Retter med fjørfe og kjøtt	Poultry and meat
Wienersnitzel, rå	Wienerschnitzel, raw	1018	15.8	5.2	0	0	19.7	1.3	0	Fjørfe og kjøtt	Poultry and meat	Annet kjøtt	Other meat	14	D		Fjørfe og kjøtt	Diverste kjøttprodukter	Diverse kjøtt, farse, innmat, rå	Diverse kjøtt, farse, innmat, rå	Poultry and meat
Lasagne, med kjøttdeig	Lasagne, with minced meat	636	8.4	4.3	3.1	1	8.6	0.8	32	Fjørfe og kjøtt	Poultry and meat	Retter med fjørfe og kjøtt	Dishes with poultry or meat	5	C		Fjørfe og kjøtt	Retter med fjørfe og kjøtt	Retter med fjørfe og kjøtt	Retter med fjørfe og kjøtt	Poultry and meat
Biff stroganoff	Casserole, with beef, tomato, sour cream	989	18	9.8	3.4	0	14.4	0.6	17	Fjørfe og kjøtt	Poultry and meat	Retter med fjørfe og kjøtt	Dishes with poultry or meat	13	D		Fjørfe og kjøtt	Retter med fjørfe og kjøtt	Retter med fjørfe og kjøtt	Retter med fjørfe og kjøtt	Poultry and meat
Lammefrikassé	Lamb stew, meat and vegetables, in sauce	445	5.6	2.7	1.2	1	10.9	0.5	25	Fjørfe og kjøtt	Poultry and meat	Retter med fjørfe og kjøtt	Dishes with poultry or meat	1	B		Fjørfe og kjøtt	Retter med fjørfe og kjøtt	Retter med fjørfe og kjøtt	Retter med fjørfe og kjøtt	Poultry and meat
Lever, kylling, rå	Liver, chicken, raw	561	4.1	1.2	0	0	19.1	0.2	0	Fjørfe og kjøtt	Poultry and meat	Fjørfe og fjørfeprodukter	Poultry and poultry products	-5	A		Fjørfe og kjøtt	Diverste kjøttprodukter	Diverse kjøtt, farse, innmat, rå	Diverse kjøtt, farse, innmat, rå	Poultry and meat
Reinsdyr, kjøtt, røkt	Reindeer, meat, smoked	480	3.1	1.3	0	0	21.5	4.4	0	Fjørfe og kjøtt	Poultry and meat	Annet kjøtt	Other meat	22	E		Fjørfe og kjøtt	Diverste kjøttprodukter	Diverse kjøtt, farse, innmat, tilberedt	Diverse kjøtt, farse, innmat, tilberedt	Poultry and meat
Pai, med skinke og ost	Quiche, with cheese and ham	1111	16.7	7.8	1.6	1	13.4	0.6	0	Diverse retter, produkter og ingredienser	Other dishes, products and ingredients	Pizza, pai, taco, ferdigretter o.l.	Pizza, pie, taco etc	12	D		Diverse retter, produkter og ingredienser	Pizza, pai, taco o.l.	Pizza, pai, taco o.l.	Pizza, pai, taco o.l.	Other dishes, products and ingredients
Lam, kotelett og sadel, kjøtt med fettrand, rå	Lamb, chops, with fat, raw	1066	20.4	9.1	0	0	18.3	0.2	0	Fjørfe og kjøtt	Poultry and meat	Rødt kjøtt og kjøttprodukter	Red meat and meat products	12	D		Fjørfe og kjøtt	Lam, får	Lam, får, rå	Lam, får, rå	Poultry and meat
Lapskaus, lys, storfekjøtt	Stew, with beef, potatoes and vegetables	252	1.8	1	1.6	1	5.1	0.3	22	Fjørfe og kjøtt	Poultry and meat	Retter med fjørfe og kjøtt	Dishes with poultry or meat	-1	A		Fjørfe og kjøtt	Retter med fjørfe og kjøtt	Retter med fjørfe og kjøtt	Retter med fjørfe og kjøtt	Poultry and meat
Leverpostei, hermetisk	Liver paste, canned	1067	22	7.8	1.2	0	10	1.7	0	Fjørfe og kjøtt	Poultry and meat	Rødt kjøtt og kjøttprodukter	Red meat and meat products	18	D		Fjørfe og kjøtt	Lam, storfe, svin, tilberedt	Kjøttprodukter og kjøttpålegg	Kjøttprodukter og kjøttpålegg	Poultry and meat
Svin, familieribbe, rå	Pork, rib with loin, raw	1357	29.5	11.1	0	0	15.6	0.1	0	Fjørfe og kjøtt	Poultry and meat	Rødt kjøtt og kjøttprodukter	Red meat and meat products	14	D		Fjørfe og kjøtt	Svin	Svin, rå	Svin, rå	Poultry and meat
Kylling, hel, uten skinn, rå	Chicken, without skin, raw	452	3	1	0	0	20	0.2	0	Fjørfe og kjøtt	Poultry and meat	Fjørfe og fjørfeprodukter	Poultry and poultry products	-6	A		Fjørfe og kjøtt	Fjørfe	Fjørfe, rå	Fjørfe, rå	Poultry and meat
Kyllinggryte, med tomat, løk, sopp	Casserole, with chicken, tomato, onion and mushroom	290	2.7	0.9	1.8	1	8.2	0.8	57	Fjørfe og kjøtt	Poultry and meat	Retter med fjørfe og kjøtt	Dishes with poultry or meat	-1	A		Fjørfe og kjøtt	Retter med fjørfe og kjøtt	Retter med fjørfe og kjøtt	Retter med fjørfe og kjøtt	Poultry and meat
Gås, kjøtt uten skinn, rå	Goose, without skin, raw	651	7.1	2.8	0	0	22.8	0.2	0	Fjørfe og kjøtt	Poultry and meat	Fjørfe og fjørfeprodukter	Poultry and poultry products	-4	A		Fjørfe og kjøtt	Fjørfe	Fjørfe, rå	Fjørfe, rå	Poultry and meat
Kyllingnuggets, fritert, fastfood	Chicken nuggets, deep fried, fast food restaurant	1009	12.9	3.1	0.4	1	16.5	1.3	0	Fjørfe og kjøtt	Poultry and meat	Retter med fjørfe og kjøtt	Dishes with poultry or meat	12	D		Fjørfe og kjøtt	Retter med fjørfe og kjøtt	Retter med fjørfe og kjøtt	Retter med fjørfe og kjøtt	Poultry and meat
Hamburger, enkel, med brød, dressing mv, kjøpt	Burger, single, with bread, dressing etc, fast food restaurant	989	7.8	2.5	3.1	1	14.7	0.7	0	Fjørfe og kjøtt	Poultry and meat	Retter med fjørfe og kjøtt	Dishes with poultry or meat	1	B		Fjørfe og kjøtt	Retter med fjørfe og kjøtt	Retter med fjørfe og kjøtt	Retter med fjørfe og kjøtt	Poultry and meat
Cheeseburger, med brød, dressing mv, kjøpt	Cheese burger, single, with bread, cheese, dressing etc, fast food restaurant	1069	10.9	4.8	2.7	1	16	0.8	0	Fjørfe og kjøtt	Poultry and meat	Retter med fjørfe og kjøtt	Dishes with poultry or meat	4	C		Fjørfe og kjøtt	Retter med fjørfe og kjøtt	Retter med fjørfe og kjøtt	Retter med fjørfe og kjøtt	Poultry and meat
Hamburger, dobbel, med brød, dressing mv, kjøpt	Burger, double, with bread, cheese, lettuce, dressing etc, fast food restaurant	869	9.4	3.2	2.9	1	12.1	0.9	0	Fjørfe og kjøtt	Poultry and meat	Retter med fjørfe og kjøtt	Dishes with poultry or meat	4	C		Fjørfe og kjøtt	Retter med fjørfe og kjøtt	Retter med fjørfe og kjøtt	Retter med fjørfe og kjøtt	Poultry and meat
Hamburger, ekstra kjøtt, med brød, dressing mv, kjøpt	Burger, extra large, with bread, cheese etc, fast food restaurant	894	10	5	3.2	1	17.2	1	0	Fjørfe og kjøtt	Poultry and meat	Retter med fjørfe og kjøtt	Dishes with poultry or meat	3	C		Fjørfe og kjøtt	Retter med fjørfe og kjøtt	Retter med fjørfe og kjøtt	Retter med fjørfe og kjøtt	Poultry and meat
Kyllingburger, med brød, dressing mv, kjøpt	Chicken burger, breaded, fried, with bread, lettuce, dressing etc, fast food restaurant	1048	11.4	2.3	3.8	3	10.8	1.3	0	Fjørfe og kjøtt	Poultry and meat	Retter med fjørfe og kjøtt	Dishes with poultry or meat	12	D		Fjørfe og kjøtt	Retter med fjørfe og kjøtt	Retter med fjørfe og kjøtt	Retter med fjørfe og kjøtt	Poultry and meat
Pasta med kalkun, ostesaus, fryst, kjøpt	Pasta dish, with turkey and cheese sauce, frozen, industrially made	423	3.3	1.7	2.3	2	4.4	1	0	Fjørfe og kjøtt	Poultry and meat	Retter med fjørfe og kjøtt	Dishes with poultry or meat	5	C		Fjørfe og kjøtt	Retter med fjørfe og kjøtt	Retter med fjørfe og kjøtt	Retter med fjørfe og kjøtt	Poultry and meat
Pasta med kjøttsaus, bolognese, fryst, kjøpt	Pasta, with meat sauce, Bolognese, frozen, industrially made	404	1.6	0.4	0.9	2	5.1	0.8	38	Fjørfe og kjøtt	Poultry and meat	Retter med fjørfe og kjøtt	Dishes with poultry or meat	2	B		Fjørfe og kjøtt	Retter med fjørfe og kjøtt	Retter med fjørfe og kjøtt	Retter med fjørfe og kjøtt	Poultry and meat
Lasagne, med kjøttdeig, fryst, kjøpt	Lasagne, with minced meat, frozen, industrially made	512	5.4	2.2	2.9	3	5.3	1	32	Fjørfe og kjøtt	Poultry and meat	Retter med fjørfe og kjøtt	Dishes with poultry or meat	5	C		Fjørfe og kjøtt	Retter med fjørfe og kjøtt	Retter med fjørfe og kjøtt	Retter med fjørfe og kjøtt	Poultry and meat
Pytt i panne, stekte poteter med kjøtt og løk, fryst, kjøpt	Hash, with potato, meat, onion, frozen, industrially made	590	5.2	2.1	0.7	2	6.3	1	18	Fjørfe og kjøtt	Poultry and meat	Retter med fjørfe og kjøtt	Dishes with poultry or meat	5	C		Fjørfe og kjøtt	Retter med fjørfe og kjøtt	Retter med fjørfe og kjøtt	Retter med fjørfe og kjøtt	Poultry and meat
Grillpølse, kalkun og kylling	Sausage, grill, turkey and chicken	729	10.9	3.4	0.9	1	11.7	1.8	0	Fjørfe og kjøtt	Poultry and meat	Fjørfe og fjørfeprodukter	Poultry and poultry products	13	D		Fjørfe og kjøtt	Lam, storfe, svin, tilberedt	Pølser	Pølser	Poultry and meat
Kjøttboller, kalkun og kylling	Meat rissoles, turkey and chicken	735	11.8	3.3	1.1	1	12.8	1.8	0	Fjørfe og kjøtt	Poultry and meat	Fjørfe og fjørfeprodukter	Poultry and poultry products	13	D		Fjørfe og kjøtt	Diverste kjøttprodukter	Diverse kjøtt, farse, innmat, tilberedt	Diverse kjøtt, farse, innmat, tilberedt	Poultry and meat
Kyllingnuggets, fritert, dagligvare	Chicken nuggets, deep fried, industrially made	1124	16.7	3.5	0.1	0	16.7	1	0	Fjørfe og kjøtt	Poultry and meat	Retter med fjørfe og kjøtt	Dishes with poultry or meat	4	C		Fjørfe og kjøtt	Retter med fjørfe og kjøtt	Retter med fjørfe og kjøtt	Retter med fjørfe og kjøtt	Poultry and meat
Panetter, med kylling og ost	Schnitzel, chicken, with cheese, breaded, raw	872	11.6	3.4	0.4	2	14.9	1.5	0	Fjørfe og kjøtt	Poultry and meat	Retter med fjørfe og kjøtt	Dishes with poultry or meat	12	D		Fjørfe og kjøtt	Retter med fjørfe og kjøtt	Retter med fjørfe og kjøtt	Retter med fjørfe og kjøtt	Poultry and meat
Kalkunrull, krydderskinke	Ham, turkey, with spices	420	3.5	1	0	0	17.1	3.3	0	Fjørfe og kjøtt	Poultry and meat	Fjørfe og fjørfeprodukter	Poultry and poultry products	17	D		Fjørfe og kjøtt	Lam, storfe, svin, tilberedt	Kjøttprodukter og kjøttpålegg	Kjøttprodukter og kjøttpålegg	Poultry and meat
Kalkunfilet, naturell/røkt	Ham, turkey, smoked	374	0.5	0.2	0	0	20.9	3.3	0	Fjørfe og kjøtt	Poultry and meat	Fjørfe og fjørfeprodukter	Poultry and poultry products	17	D		Fjørfe og kjøtt	Lam, storfe, svin, tilberedt	Kjøttprodukter og kjøttpålegg	Kjøttprodukter og kjøttpålegg	Poultry and meat
Sodd, med kjøttboller, hermetisk	Soup, with meat, potatoes and vegetables, canned	189	2.1	0.8	0.8	1	2.5	1	0	Fjørfe og kjøtt	Poultry and meat	Retter med fjørfe og kjøtt	Dishes with poultry or meat	3	C		Fjørfe og kjøtt	Retter med fjørfe og kjøtt	Retter med fjørfe og kjøtt	Retter med fjørfe og kjøtt	Poultry and meat
Kylling, overlår (lår uten lårklubbe), med skinn, rå	Chicken, thigh (leg without drumstick), with skin, raw	807	14.1	4.3	0	0	16.7	0.2	0	Fjørfe og kjøtt	Poultry and meat	Fjørfe og fjørfeprodukter	Poultry and poultry products	0	A		Fjørfe og kjøtt	Fjørfe	Fjørfe, rå	Fjørfe, rå	Poultry and meat
Kylling, lårklubbe (underlår), med skinn, rå	Chicken, drumstick, with skin, raw	623	9	2.5	0	0	17.2	0.2	0	Fjørfe og kjøtt	Poultry and meat	Fjørfe og fjørfeprodukter	Poultry and poultry products	-4	A		Fjørfe og kjøtt	Fjørfe	Fjørfe, rå	Fjørfe, rå	Poultry and meat
Kylling, lår (overlår og lårklubbe), uten skinn, rå	Chicken, leg (thigh and drumstick), without skin, raw	550	6.6	1.9	0	0	18	0.2	0	Fjørfe og kjøtt	Poultry and meat	Fjørfe og fjørfeprodukter	Poultry and poultry products	-5	A		Fjørfe og kjøtt	Fjørfe	Fjørfe, rå	Fjørfe, rå	Poultry and meat
Kylling, overlår (lår uten lårklubbe), uten skinn, rå	Chicken, thigh (leg without drumstick), without skin, raw	615	8.3	2.5	0	0	18	0.2	0	Fjørfe og kjøtt	Poultry and meat	Fjørfe og fjørfeprodukter	Poultry and poultry products	-4	A		Fjørfe og kjøtt	Fjørfe	Fjørfe, rå	Fjørfe, rå	Poultry and meat
Kylling, lårklubbe (underlår), uten skinn, rå	Chicken, drumstick, without skin, raw	481	4.7	1.2	0	0	18	0.3	0	Fjørfe og kjøtt	Poultry and meat	Fjørfe og fjørfeprodukter	Poultry and poultry products	-4	A		Fjørfe og kjøtt	Fjørfe	Fjørfe, rå	Fjørfe, rå	Poultry and meat
Lam, kotelett og sadel, kjøtt uten fettrand, rå	Lamb, chops, cutlet, hind saddle, lean, fat trimmed, raw	609	6.5	2.8	0	0	21.7	0.2	0	Fjørfe og kjøtt	Poultry and meat	Rødt kjøtt og kjøttprodukter	Red meat and meat products	1	B		Fjørfe og kjøtt	Lam, får	Lam, får, rå	Lam, får, rå	Poultry and meat
Lam, fett fra lammekjøtt, rå	Lamb, trimmed fat, raw	2888	76	34.2	0	0	4.5	0.1	0	Fjørfe og kjøtt	Poultry and meat	Rødt kjøtt og kjøttprodukter	Red meat and meat products	18	D		Fjørfe og kjøtt	Lam, får	Lam, får, rå	Lam, får, rå	Poultry and meat
Storfe, entrecôte, synlig fett skåret vekk, rå		592	5.7	2.6	0	0	22.4	0.1	0	Fjørfe og kjøtt	Poultry and meat	Rødt kjøtt og kjøttprodukter	Red meat and meat products	1	B		Fjørfe og kjøtt	Storfe, kalv	Storfe, kalv, rå	Storfe, kalv, rå	Poultry and meat
Storfe, fett fra storfekjøtt, rå	Beef, trimmed fat, raw	3011	80	37.4	0	0	3	0	0	Fjørfe og kjøtt	Poultry and meat	Rødt kjøtt og kjøttprodukter	Red meat and meat products	18	D		Fjørfe og kjøtt	Storfe, kalv	Storfe, kalv, rå	Storfe, kalv, rå	Poultry and meat
Svin, skinkestek med fettrand, uten svor, rå	Pork, ham, boneless, with fat, for roast, without rind, raw	919	16	5.4	0	0	19.2	0.1	0	Fjørfe og kjøtt	Poultry and meat	Rødt kjøtt og kjøttprodukter	Red meat and meat products	5	C		Fjørfe og kjøtt	Svin	Svin, rå	Svin, rå	Poultry and meat
Svin, bogstek, med fettrand, rå	Pork, shoulder, with fat, for roast, raw	915	16.1	5.5	0	0	18.7	0.1	0	Fjørfe og kjøtt	Poultry and meat	Rødt kjøtt og kjøttprodukter	Red meat and meat products	5	C		Fjørfe og kjøtt	Svin	Svin, rå	Svin, rå	Poultry and meat
Kjøttdeig, svin, rå	Pork, minced meat, raw	605	6.7	2.3	0	0	21	0.1	0	Fjørfe og kjøtt	Poultry and meat	Rødt kjøtt og kjøttprodukter	Red meat and meat products	1	B		Fjørfe og kjøtt	Diverste kjøttprodukter	Diverse kjøtt, farse, innmat, rå	Diverse kjøtt, farse, innmat, rå	Poultry and meat
Svin, 70 % skinke, 30 % flatbiff, strimlet, rå	Pork, shredded meat, 70 % ham and 30 % inside round, raw	515	3.8	1.2	0	0	22	0.1	0	Fjørfe og kjøtt	Poultry and meat	Rødt kjøtt og kjøttprodukter	Red meat and meat products	0	A		Fjørfe og kjøtt	Svin	Svin, rå	Svin, rå	Poultry and meat
Svin, fettrand, rå	Pork, trimmed fat, raw	3049	80.5	28.3	0	0	4.2	0.1	0	Fjørfe og kjøtt	Poultry and meat	Rødt kjøtt og kjøttprodukter	Red meat and meat products	19	E		Fjørfe og kjøtt	Svin	Svin, rå	Svin, rå	Poultry and meat
Reinsdyrskav, fryst, rå	Reindeer, meat in slices, raw, frozen	606	7.5	3.2	0	0	19.3	0.2	0	Fjørfe og kjøtt	Poultry and meat	Annet kjøtt	Other meat	2	B		Fjørfe og kjøtt	Diverste kjøttprodukter	Diverse kjøtt, farse, innmat, tilberedt	Diverse kjøtt, farse, innmat, tilberedt	Poultry and meat
Reinsdyr, kjøtt, tørket, rå	Reindeer, meat, raw, dried	1331	17.6	7.2	0	0	40	0.6	0	Fjørfe og kjøtt	Poultry and meat	Annet kjøtt	Other meat	12	D		Fjørfe og kjøtt	Diverste kjøttprodukter	Diverse kjøtt, farse, innmat, tilberedt	Diverse kjøtt, farse, innmat, tilberedt	Poultry and meat
Ribberull, skiver	Pork, roll, sliced	806	13.5	4.9	0	0	18	1.9	0	Fjørfe og kjøtt	Poultry and meat	Rødt kjøtt og kjøttprodukter	Red meat and meat products	15	D		Fjørfe og kjøtt	Lam, storfe, svin, tilberedt	Kjøttprodukter og kjøttpålegg	Kjøttprodukter og kjøttpålegg	Poultry and meat
Roastbiff, skiver	Roast beef, cold cuts, sliced	544	2.7	1.2	0	0	26.1	0.1	0	Fjørfe og kjøtt	Poultry and meat	Rødt kjøtt og kjøttprodukter	Red meat and meat products	0	A		Fjørfe og kjøtt	Lam, storfe, svin, tilberedt	Kjøttprodukter og kjøttpålegg	Kjøttprodukter og kjøttpålegg	Poultry and meat
Kylling- og kalkunpølse, med mindre fett	Sausage, chicken and turkey, lean	700	10.6	3.4	0.9	0	13.1	2.3	0	Fjørfe og kjøtt	Poultry and meat	Fjørfe og fjørfeprodukter	Poultry and poultry products	16	D		Fjørfe og kjøtt	Lam, storfe, svin, tilberedt	Pølser	Pølser	Poultry and meat
Ostegrill, ostewiener	Sausage, grill, with cheese	1018	19.3	7.6	0.8	1	12.4	1.8	0	Fjørfe og kjøtt	Poultry and meat	Rødt kjøtt og kjøttprodukter	Red meat and meat products	18	D		Fjørfe og kjøtt	Lam, storfe, svin, tilberedt	Pølser	Pølser	Poultry and meat
Kylling- og kalkunpølse, med ost	Sausage, chicken and turkey, with cheese	836	14.1	4.9	1.1	1	13.4	2.1	0	Fjørfe og kjøtt	Poultry and meat	Fjørfe og fjørfeprodukter	Poultry and poultry products	16	D		Fjørfe og kjøtt	Lam, storfe, svin, tilberedt	Pølser	Pølser	Poultry and meat
Rådyr, kjøtt, rå	Roe deer, meat, raw	401	1.2	0.6	0	0	21	0.2	0	Fjørfe og kjøtt	Poultry and meat	Annet kjøtt	Other meat	-1	A		Fjørfe og kjøtt	Diverste kjøttprodukter	Diverse kjøtt, farse, innmat, tilberedt	Diverse kjøtt, farse, innmat, tilberedt	Poultry and meat
Chorizo, pølse	Sausage, chorizo	1494	29.1	11.3	3	1	20.7	3.8	0	Fjørfe og kjøtt	Poultry and meat	Rødt kjøtt og kjøttprodukter	Red meat and meat products	32	E		Fjørfe og kjøtt	Lam, storfe, svin, tilberedt	Pølser	Pølser	Poultry and meat
Salsiccia, italiensk pølse	Sausage, salsiccia	1128	18.3	6.3	0	0	21.8	2.7	0	Fjørfe og kjøtt	Poultry and meat	Rødt kjøtt og kjøttprodukter	Red meat and meat products	22	E		Fjørfe og kjøtt	Lam, storfe, svin, tilberedt	Pølser	Pølser	Poultry and meat
Villsvin, kjøtt, rå	Wild boar, meat, raw	446	1.5	0.5	0	0	23	0.2	0	Fjørfe og kjøtt	Poultry and meat	Annet kjøtt	Other meat	-1	A		Fjørfe og kjøtt	Diverste kjøttprodukter	Diverse kjøtt, farse, innmat, rå	Diverse kjøtt, farse, innmat, rå	Poultry and meat
Kjøttdeig, kylling, rå	Chicken, minced meat, raw	605	8.1	2.2	0	0	18	0.2	0	Fjørfe og kjøtt	Poultry and meat	Fjørfe og fjørfeprodukter	Poultry and poultry products	-4	A		Fjørfe og kjøtt	Diverste kjøttprodukter	Diverse kjøtt, farse, innmat, rå	Diverse kjøtt, farse, innmat, rå	Poultry and meat
Kylling, hel, med skinn, landkylling, rå	Chicken, with skin, raw, landkylling	747	11	2.9	0	0	20	0.2	0	Fjørfe og kjøtt	Poultry and meat	Fjørfe og fjørfeprodukter	Poultry and poultry products	-3	A		Fjørfe og kjøtt	Fjørfe	Fjørfe, rå	Fjørfe, rå	Poultry and meat
Kyllingskinn, rå	Chicken, skin, raw	1582	37.4	11.5	0	0	11.7	0.2	0	Fjørfe og kjøtt	Poultry and meat	Fjørfe og fjørfeprodukter	Poultry and poultry products	14	D		Fjørfe og kjøtt	Fjørfe	Fjørfe, rå	Fjørfe, rå	Poultry and meat
Kjøttdeig, storfe, uten salt og vann, rå	Beef, minced meat, without salt and water, raw	819	13.2	6.4	0	0	19.4	0.2	0	Fjørfe og kjøtt	Poultry and meat	Rødt kjøtt og kjøttprodukter	Red meat and meat products	6	C		Fjørfe og kjøtt	Diverste kjøttprodukter	Diverse kjøtt, farse, innmat, rå	Diverse kjøtt, farse, innmat, rå	Poultry and meat
Kokt skinke, Gilde	Ham, boiled, Gilde	422	2.7	0.9	0.9	0	18	2.2	0	Fjørfe og kjøtt	Poultry and meat	Rødt kjøtt og kjøttprodukter	Red meat and meat products	11	D		Fjørfe og kjøtt	Lam, storfe, svin, tilberedt	Kjøttprodukter og kjøttpålegg	Kjøttprodukter og kjøttpålegg	Poultry and meat
Kokt skinke, Nordfjord	Ham, boiled, Nordjord	340	1.7	0.7	0.3	0	16	2.5	0	Fjørfe og kjøtt	Poultry and meat	Rødt kjøtt og kjøttprodukter	Red meat and meat products	13	D		Fjørfe og kjøtt	Lam, storfe, svin, tilberedt	Kjøttprodukter og kjøttpålegg	Kjøttprodukter og kjøttpålegg	Poultry and meat
Kokt skinke, First Price	Ham, boiled, First Price	436	4	1.4	0.9	0	16	2.8	0	Fjørfe og kjøtt	Poultry and meat	Rødt kjøtt og kjøttprodukter	Red meat and meat products	15	D		Fjørfe og kjøtt	Lam, storfe, svin, tilberedt	Kjøttprodukter og kjøttpålegg	Kjøttprodukter og kjøttpålegg	Poultry and meat
Servelat, Nordfjord	Sausage, bologna, Nordfjord	754	13.2	5.4	0.5	0	10.4	2	0	Fjørfe og kjøtt	Poultry and meat	Rødt kjøtt og kjøttprodukter	Red meat and meat products	16	D		Fjørfe og kjøtt	Lam, storfe, svin, tilberedt	Kjøttprodukter og kjøttpålegg	Kjøttprodukter og kjøttpålegg	Poultry and meat
Servelat, Folkets	Sausage, bologna, Folkets	821	14	5	1.4	0	9.6	2.8	0	Fjørfe og kjøtt	Poultry and meat	Rødt kjøtt og kjøttprodukter	Red meat and meat products	19	E		Fjørfe og kjøtt	Lam, storfe, svin, tilberedt	Kjøttprodukter og kjøttpålegg	Kjøttprodukter og kjøttpålegg	Poultry and meat
Servelat, X-tra	Sausage, bologna, X-tra	898	16.2	5.8	1.4	0	9.7	2.5	0	Fjørfe og kjøtt	Poultry and meat	Rødt kjøtt og kjøttprodukter	Red meat and meat products	19	E		Fjørfe og kjøtt	Lam, storfe, svin, tilberedt	Kjøttprodukter og kjøttpålegg	Kjøttprodukter og kjøttpålegg	Poultry and meat
Salami, Grilstad jubelsalami	Sausage, salami, Grilstad jubelsalami	1713	38	14.5	0.1	0	18	5	0	Fjørfe og kjøtt	Poultry and meat	Rødt kjøtt og kjøttprodukter	Red meat and meat products	35	E		Fjørfe og kjøtt	Lam, storfe, svin, tilberedt	Kjøttprodukter og kjøttpålegg	Kjøttprodukter og kjøttpålegg	Poultry and meat
Salami, Gilde spesialsalami	Sausage, salami, Gilde spesialsalami	1241	22	8.1	0.1	0	25	6.8	0	Fjørfe og kjøtt	Poultry and meat	Rødt kjøtt og kjøttprodukter	Red meat and meat products	31	E		Fjørfe og kjøtt	Lam, storfe, svin, tilberedt	Kjøttprodukter og kjøttpålegg	Kjøttprodukter og kjøttpålegg	Poultry and meat
Salami, dansk, Tulip	Sausage, salami, Danish, Tulip	2056	48	17.7	0.1	0	13.1	4.5	0	Fjørfe og kjøtt	Poultry and meat	Rødt kjøtt og kjøttprodukter	Red meat and meat products	36	E		Fjørfe og kjøtt	Lam, storfe, svin, tilberedt	Kjøttprodukter og kjøttpålegg	Kjøttprodukter og kjøttpålegg	Poultry and meat
Salami, mager, Gilde	Sausage, salami, lean, Gilde	701	6.5	2.8	0.1	0	27	6.8	0	Fjørfe og kjøtt	Poultry and meat	Rødt kjøtt og kjøttprodukter	Red meat and meat products	24	E		Fjørfe og kjøtt	Lam, storfe, svin, tilberedt	Kjøttprodukter og kjøttpålegg	Kjøttprodukter og kjøttpålegg	Poultry and meat
Salami, dansk, First Price	Sausage, salami, Danish, First Price	2092	50	17.5	0.1	0	14.2	5.3	0	Fjørfe og kjøtt	Poultry and meat	Rødt kjøtt og kjøttprodukter	Red meat and meat products	36	E		Fjørfe og kjøtt	Lam, storfe, svin, tilberedt	Kjøttprodukter og kjøttpålegg	Kjøttprodukter og kjøttpålegg	Poultry and meat
Spekeskinke, Strandaskinke, Grilstad	Ham, smoke-cured, Strandaskinke, Grilstad	848	9.6	3	0	0	29	8.8	0	Fjørfe og kjøtt	Poultry and meat	Rødt kjøtt og kjøttprodukter	Red meat and meat products	24	E		Fjørfe og kjøtt	Lam, storfe, svin, tilberedt	Kjøttprodukter og kjøttpålegg	Kjøttprodukter og kjøttpålegg	Poultry and meat
Spekeskinke, Gilde	Ham, smoke-cured, Gilde	853	8.8	3	0	0	31	11	0	Fjørfe og kjøtt	Poultry and meat	Rødt kjøtt og kjøttprodukter	Red meat and meat products	24	E		Fjørfe og kjøtt	Lam, storfe, svin, tilberedt	Kjøttprodukter og kjøttpålegg	Kjøttprodukter og kjøttpålegg	Poultry and meat
Leverpostei, ovnsbakt, Gilde	Liver paste, oven-baked, Gilde	901	17	5.5	1.3	0	9.8	1.4	0	Fjørfe og kjøtt	Poultry and meat	Rødt kjøtt og kjøttprodukter	Red meat and meat products	13	D		Fjørfe og kjøtt	Lam, storfe, svin, tilberedt	Kjøttprodukter og kjøttpålegg	Kjøttprodukter og kjøttpålegg	Poultry and meat
Leverpostei, ovnsbakt, Mills	Liver paste, oven-baked, Mills	986	20	2	1.9	1	9	1.5	0	Fjørfe og kjøtt	Poultry and meat	Rødt kjøtt og kjøttprodukter	Red meat and meat products	8	C		Fjørfe og kjøtt	Lam, storfe, svin, tilberedt	Kjøttprodukter og kjøttpålegg	Kjøttprodukter og kjøttpålegg	Poultry and meat
Leverpostei, hermetisk, Stabburet	Liver paste, canned, Stabburet	981	20	5.9	1.5	0	9.9	1.8	0	Fjørfe og kjøtt	Poultry and meat	Rødt kjøtt og kjøttprodukter	Red meat and meat products	15	D		Fjørfe og kjøtt	Lam, storfe, svin, tilberedt	Kjøttprodukter og kjøttpålegg	Kjøttprodukter og kjøttpålegg	Poultry and meat
Kyllingpostei, ovnsbakt, Prior	Liver paste, chicken, roasted, Prior	580	7.8	1.8	1.5	0	10.8	1.3	0	Fjørfe og kjøtt	Poultry and meat	Fjørfe og fjørfeprodukter	Poultry and poultry products	4	C		Fjørfe og kjøtt	Lam, storfe, svin, tilberedt	Kjøttprodukter og kjøttpålegg	Kjøttprodukter og kjøttpålegg	Poultry and meat
Kyllingpostei, hermetisk, Stabburet	Liver paste, chicken, canned, Stabburet	543	7.9	1.9	2.2	0	9.4	1.6	0	Fjørfe og kjøtt	Poultry and meat	Fjørfe og fjørfeprodukter	Poultry and poultry products	6	C		Fjørfe og kjøtt	Lam, storfe, svin, tilberedt	Kjøttprodukter og kjøttpålegg	Kjøttprodukter og kjøttpålegg	Poultry and meat
Kyllingpostei	Liver paste, chicken	561	7.9	1.9	1.9	0	10.1	1.4	0	Fjørfe og kjøtt	Poultry and meat	Fjørfe og fjørfeprodukter	Poultry and poultry products	4	C		Fjørfe og kjøtt	Lam, storfe, svin, tilberedt	Kjøttprodukter og kjøttpålegg	Kjøttprodukter og kjøttpålegg	Poultry and meat
Karbonader, Gilde	Beef patties, Gilde	533	7.5	4	1.7	1	11.7	1.7	0	Fjørfe og kjøtt	Poultry and meat	Rødt kjøtt og kjøttprodukter	Red meat and meat products	12	D		Fjørfe og kjøtt	Lam, storfe, svin, tilberedt	Kjøttprodukter og kjøttpålegg	Kjøttprodukter og kjøttpålegg	Poultry and meat
Karbonader, Prima	Beef patties, Prima	787	14.3	4.8	1.7	1	11.8	1.8	0	Fjørfe og kjøtt	Poultry and meat	Rødt kjøtt og kjøttprodukter	Red meat and meat products	14	D		Fjørfe og kjøtt	Lam, storfe, svin, tilberedt	Kjøttprodukter og kjøttpålegg	Kjøttprodukter og kjøttpålegg	Poultry and meat
Karbonader, X-tra	Beef patties, X-tra	1028	19.1	6.3	0.5	0	12.9	2.1	0	Fjørfe og kjøtt	Poultry and meat	Rødt kjøtt og kjøttprodukter	Red meat and meat products	19	E		Fjørfe og kjøtt	Lam, storfe, svin, tilberedt	Kjøttprodukter og kjøttpålegg	Kjøttprodukter og kjøttpålegg	Poultry and meat
Karbonader, First Price	Beef patties, First Price	868	14.1	4.8	0.9	1	13.6	1.7	0	Fjørfe og kjøtt	Poultry and meat	Rødt kjøtt og kjøttprodukter	Red meat and meat products	14	D		Fjørfe og kjøtt	Lam, storfe, svin, tilberedt	Kjøttprodukter og kjøttpålegg	Kjøttprodukter og kjøttpålegg	Poultry and meat
Grillpølse, X-tra	Sausage, grill, X-tra	872	17.6	6.1	0.9	1	10.5	2	0	Fjørfe og kjøtt	Poultry and meat	Rødt kjøtt og kjøttprodukter	Red meat and meat products	17	D		Fjørfe og kjøtt	Lam, storfe, svin, tilberedt	Pølser	Pølser	Poultry and meat
Grillpølse, Gilde	Sausage, grill, Gilde	816	17	5.9	0.4	0	10.6	1.6	0	Fjørfe og kjøtt	Poultry and meat	Rødt kjøtt og kjøttprodukter	Red meat and meat products	14	D		Fjørfe og kjøtt	Lam, storfe, svin, tilberedt	Pølser	Pølser	Poultry and meat
Grillpølse, Nordfjord	Sausage, grill, Nordfjord	956	21	7.6	0.4	0	10.1	2.3	0	Fjørfe og kjøtt	Poultry and meat	Rødt kjøtt og kjøttprodukter	Red meat and meat products	20	E		Fjørfe og kjøtt	Lam, storfe, svin, tilberedt	Pølser	Pølser	Poultry and meat
Kjøttpølse, Gilde	Sausage, meat, Gilde	844	16.5	6	1.1	1	10.8	1.7	0	Fjørfe og kjøtt	Poultry and meat	Rødt kjøtt og kjøttprodukter	Red meat and meat products	15	D		Fjørfe og kjøtt	Lam, storfe, svin, tilberedt	Pølser	Pølser	Poultry and meat
Kjøttpølse, Nordfjord	Sausage, meat, Nordfjord	824	16.5	5.9	1.1	1	9.6	2.8	0	Fjørfe og kjøtt	Poultry and meat	Rødt kjøtt og kjøttprodukter	Red meat and meat products	20	E		Fjørfe og kjøtt	Lam, storfe, svin, tilberedt	Pølser	Pølser	Poultry and meat
Wienerpølse, Gilde	Sausage, Frankfurter/Wiener, Gilde	886	18	6.3	2.1	0	10.8	1.8	0	Fjørfe og kjøtt	Poultry and meat	Rødt kjøtt og kjøttprodukter	Red meat and meat products	16	D		Fjørfe og kjøtt	Lam, storfe, svin, tilberedt	Pølser	Pølser	Poultry and meat
Wienerpølse, Finsbråten	Sausage, Frankfurter/Wiener, Finsbråten	833	16.1	5.7	2.1	0	11.8	2.2	0	Fjørfe og kjøtt	Poultry and meat	Rødt kjøtt og kjøttprodukter	Red meat and meat products	17	D		Fjørfe og kjøtt	Lam, storfe, svin, tilberedt	Pølser	Pølser	Poultry and meat
Wienerpølse, X-tra	Sausage, Frankfurter/Wiener, X-tra	894	18.2	7.5	1.3	1	10.1	2.2	0	Fjørfe og kjøtt	Poultry and meat	Rødt kjøtt og kjøttprodukter	Red meat and meat products	19	E		Fjørfe og kjøtt	Lam, storfe, svin, tilberedt	Pølser	Pølser	Poultry and meat
Wienerpølse, kalkun og kylling, Prior	Sausage, Frankfurter/Wiener, turkey and chicken, Prior	599	8.9	2.7	0.7	1	10.1	2.1	0	Fjørfe og kjøtt	Poultry and meat	Fjørfe og fjørfeprodukter	Poultry and poultry products	13	D		Fjørfe og kjøtt	Lam, storfe, svin, tilberedt	Pølser	Pølser	Poultry and meat
Kjøttkaker, Gilde	Meat rissoles, meat, Gilde	652	9	4.1	2.4	1	11.4	1.8	0	Fjørfe og kjøtt	Poultry and meat	Rødt kjøtt og kjøttprodukter	Red meat and meat products	13	D		Fjørfe og kjøtt	Diverste kjøttprodukter	Diverse kjøtt, farse, innmat, tilberedt	Diverse kjøtt, farse, innmat, tilberedt	Poultry and meat
Kjøttkaker, Nordfjord	Meat rissoles, meat, Nordfjord	826	13.6	5.1	1.1	1	12.3	2.5	0	Fjørfe og kjøtt	Poultry and meat	Rødt kjøtt og kjøttprodukter	Red meat and meat products	19	E		Fjørfe og kjøtt	Diverste kjøttprodukter	Diverse kjøtt, farse, innmat, tilberedt	Diverse kjøtt, farse, innmat, tilberedt	Poultry and meat
Kjøttboller, First Price	Meat rissoles, First Price	782	13	4	0.1	4	11.3	1.6	0	Fjørfe og kjøtt	Poultry and meat	Rødt kjøtt og kjøttprodukter	Red meat and meat products	11	D		Fjørfe og kjøtt	Diverste kjøttprodukter	Diverse kjøtt, farse, innmat, tilberedt	Diverse kjøtt, farse, innmat, tilberedt	Poultry and meat
Kjøttboller, svenske, Gilde	Meat rissoles, Swedish, Gilde	821	14.4	4.8	0.1	4	11.4	1.9	0	Fjørfe og kjøtt	Poultry and meat	Rødt kjøtt og kjøttprodukter	Red meat and meat products	14	D		Fjørfe og kjøtt	Diverste kjøttprodukter	Diverse kjøtt, farse, innmat, tilberedt	Diverse kjøtt, farse, innmat, tilberedt	Poultry and meat
Kjøttboller, svenske, Coop	Meat rissoles, Swedish, Coop	915	17.4	5.8	0.2	3	11.2	2.2	0	Fjørfe og kjøtt	Poultry and meat	Rødt kjøtt og kjøttprodukter	Red meat and meat products	17	D		Fjørfe og kjøtt	Diverste kjøttprodukter	Diverse kjøtt, farse, innmat, tilberedt	Diverse kjøtt, farse, innmat, tilberedt	Poultry and meat
Kjøttboller	Meat rissoles	839	14.9	4.9	0.1	4	11.3	1.9	0	Fjørfe og kjøtt	Poultry and meat	Rødt kjøtt og kjøttprodukter	Red meat and meat products	14	D		Fjørfe og kjøtt	Diverste kjøttprodukter	Diverse kjøtt, farse, innmat, tilberedt	Diverse kjøtt, farse, innmat, tilberedt	Poultry and meat
Kjøttboller, kylling, Coop	Meat balls, chicken, Coop	878	16.2	4.6	1.1	1	11.6	2.1	0	Fjørfe og kjøtt	Poultry and meat	Fjørfe og fjørfeprodukter	Poultry and poultry products	16	D		Fjørfe og kjøtt	Diverste kjøttprodukter	Diverse kjøtt, farse, innmat, tilberedt	Diverse kjøtt, farse, innmat, tilberedt	Poultry and meat
Kjøttboller, kalkun og kylling, Prior	Meat rissoles, turkey and chicken, Prior	591	7.4	1.9	1.1	1	13.9	1.5	0	Fjørfe og kjøtt	Poultry and meat	Fjørfe og fjørfeprodukter	Poultry and poultry products	4	C		Fjørfe og kjøtt	Diverste kjøttprodukter	Diverse kjøtt, farse, innmat, tilberedt	Diverse kjøtt, farse, innmat, tilberedt	Poultry and meat
Grillpølse, kalkun og kylling, Prior	Sausage, grill, turkey and chicken, Prior	676	10.2	3.2	0.4	1	11.1	1.9	0	Fjørfe og kjøtt	Poultry and meat	Fjørfe og fjørfeprodukter	Poultry and poultry products	14	D		Fjørfe og kjøtt	Lam, storfe, svin, tilberedt	Pølser	Pølser	Poultry and meat
Grillpølse, kalkun og kylling, Solvinge	Sausage, grill, turkey and chicken, Solvinge	781	11.6	3.7	1.3	1	12.3	1.8	0	Fjørfe og kjøtt	Poultry and meat	Fjørfe og fjørfeprodukter	Poultry and poultry products	13	D		Fjørfe og kjøtt	Lam, storfe, svin, tilberedt	Pølser	Pølser	Poultry and meat
Chili con carne	Chili con carne	440	4.5	2.3	3.3	3	8.1	0.4	78	Fjørfe og kjøtt	Poultry and meat	Retter med fjørfe og kjøtt	Dishes with poultry or meat	-1	A		Fjørfe og kjøtt	Retter med fjørfe og kjøtt	Retter med fjørfe og kjøtt	Retter med fjørfe og kjøtt	Poultry and meat
Pasta bolognese	Pasta bolognese	533	5.1	2	1.9	1	6.2	0.9	38	Fjørfe og kjøtt	Poultry and meat	Retter med fjørfe og kjøtt	Dishes with poultry or meat	4	C		Fjørfe og kjøtt	Retter med fjørfe og kjøtt	Retter med fjørfe og kjøtt	Retter med fjørfe og kjøtt	Poultry and meat
Hyrdepai, med kjøttdeig, grønnsaker og potetmos	Shephards' pie	517	6	3.7	3.1	1	6.6	0.7	29	Fjørfe og kjøtt	Poultry and meat	Retter med fjørfe og kjøtt	Dishes with poultry or meat	5	C		Fjørfe og kjøtt	Retter med fjørfe og kjøtt	Retter med fjørfe og kjøtt	Retter med fjørfe og kjøtt	Poultry and meat
Innbakte pølser	Sausages, with bun	1048	11.2	4.2	1.2	2	10.4	1.1	0	Fjørfe og kjøtt	Poultry and meat	Retter med fjørfe og kjøtt	Dishes with poultry or meat	12	D		Fjørfe og kjøtt	Retter med fjørfe og kjøtt	Retter med fjørfe og kjøtt	Retter med fjørfe og kjøtt	Poultry and meat
Leverpostei, ovnsbakt, Vita hjertego	Liver paste, oven-baked, Vita hjertego	936	17.4	1.8	2.9	2	10.1	1.5	0	Fjørfe og kjøtt	Poultry and meat	Rødt kjøtt og kjøttprodukter	Red meat and meat products	8	C		Fjørfe og kjøtt	Lam, storfe, svin, tilberedt	Kjøttprodukter og kjøttpålegg	Kjøttprodukter og kjøttpålegg	Poultry and meat
Leverpostei, grov, dansk, Stryhns	Liver paste, coarse, Danish type, Stryhns	1025	18	1.8	3.2	2	10.4	1.5	0	Fjørfe og kjøtt	Poultry and meat	Rødt kjøtt og kjøttprodukter	Red meat and meat products	11	D		Fjørfe og kjøtt	Lam, storfe, svin, tilberedt	Kjøttprodukter og kjøttpålegg	Kjøttprodukter og kjøttpålegg	Poultry and meat
Leverpostei, uspesifisert	Liver paste, unspecified	968	18.7	3.8	2	1	9.9	1.6	0	Fjørfe og kjøtt	Poultry and meat	Rødt kjøtt og kjøttprodukter	Red meat and meat products	12	D		Fjørfe og kjøtt	Lam, storfe, svin, tilberedt	Kjøttprodukter og kjøttpålegg	Kjøttprodukter og kjøttpålegg	Poultry and meat
Leverpostei, fersk, Stabburet	Liver paste, Stabburet	981	20	5.9	1.5	0	9.9	1.8	0	Fjørfe og kjøtt	Poultry and meat	Rødt kjøtt og kjøttprodukter	Red meat and meat products	15	D		Fjørfe og kjøtt	Lam, storfe, svin, tilberedt	Kjøttprodukter og kjøttpålegg	Kjøttprodukter og kjøttpålegg	Poultry and meat
Blåkveite, rå/kaldrøkt	Halibut, Greenland, raw/smoked	645	11	1.7	0	0	14	0.2	0	Fisk og skalldyr	Fish and shellfish	Fisk, fiskeprodukter og skalldyr	Fish, shellfish and fish products	-3	A		Fisk og skalldyr	Fisk og fiskeprodukter	Fet fisk	Fet fisk, rå	Fish and shellfish
Brisling, rå	Sprat, raw	862	17.6	4.4	0	0	12.4	0.2	0	Fisk og skalldyr	Fish and shellfish	Fisk, fiskeprodukter og skalldyr	Fish, shellfish and fish products	1	B		Fisk og skalldyr	Fisk og fiskeprodukter	Fet fisk	Fet fisk, rå	Fish and shellfish
Brosme, rå	Cusk, tusk, raw	281	0.2	0	0	0	16.1	0.3	0	Fisk og skalldyr	Fish and shellfish	Fisk, fiskeprodukter og skalldyr	Fish, shellfish and fish products	-5	A		Fisk og skalldyr	Fisk og fiskeprodukter	Mager fisk	Mager fisk, rå	Fish and shellfish
Rødspette, rå	Plaice, raw	382	2.6	0.5	0	0	16.8	0.2	0	Fisk og skalldyr	Fish and shellfish	Fisk, fiskeprodukter og skalldyr	Fish, shellfish and fish products	-5	A		Fisk og skalldyr	Fisk og fiskeprodukter	Mager fisk	Mager fisk, rå	Fish and shellfish
Gjedde, rå	Pike northern, raw	353	0.2	0	0	0	20.3	0.1	0	Fisk og skalldyr	Fish and shellfish	Fisk, fiskeprodukter og skalldyr	Fish, shellfish and fish products	-6	A		Fisk og skalldyr	Fisk og fiskeprodukter	Mager fisk	Mager fisk, rå	Fish and shellfish
Horngjel, rå	Garfish, raw	450	3.2	0.7	0	0	19.5	0.2	0	Fisk og skalldyr	Fish and shellfish	Fisk, fiskeprodukter og skalldyr	Fish, shellfish and fish products	-6	A		Fisk og skalldyr	Fisk og fiskeprodukter	Mager fisk	Mager fisk, rå	Fish and shellfish
Hvitting, rå	Whiting, raw	333	0.6	0.1	0	0	18.3	0.1	0	Fisk og skalldyr	Fish and shellfish	Fisk, fiskeprodukter og skalldyr	Fish, shellfish and fish products	-7	A		Fisk og skalldyr	Fisk og fiskeprodukter	Mager fisk	Mager fisk, rå	Fish and shellfish
Hyse, kolje, røkt, skiver, rå	Haddock, slices, smoked, raw	345	0.6	0.1	0	0	19	1.9	0	Fisk og skalldyr	Fish and shellfish	Fisk, fiskeprodukter og skalldyr	Fish, shellfish and fish products	3	C		Fisk og skalldyr	Fisk og fiskeprodukter	Mager fisk	Mager fisk, rå	Fish and shellfish
Kveite, hellefisk, rå	Halibut, Atlantic, raw	515	6.1	1	0	0	17	0.2	0	Fisk og skalldyr	Fish and shellfish	Fisk, fiskeprodukter og skalldyr	Fish, shellfish and fish products	-5	A		Fisk og skalldyr	Fisk og fiskeprodukter	Fet fisk	Fet fisk, rå	Fish and shellfish
Laks, vill, rå	Salmon, ocean, raw	760	11.5	1.8	0	0	19.7	0.2	0	Fisk og skalldyr	Fish and shellfish	Fisk, fiskeprodukter og skalldyr	Fish, shellfish and fish products	-4	A		Fisk og skalldyr	Fisk og fiskeprodukter	Fet fisk	Fet fisk, rå	Fish and shellfish
Laks, røkt	Salmon, smoked	938	14.7	2.5	0	0	23.2	3.1	0	Fisk og skalldyr	Fish and shellfish	Fisk, fiskeprodukter og skalldyr	Fish, shellfish and fish products	19	E		Fisk og skalldyr	Fisk og fiskeprodukter	Fet fisk	Fet fisk, rå	Fish and shellfish
Lange, rå	Ling, raw	305	0.2	0	0	0	17.5	0.2	0	Fisk og skalldyr	Fish and shellfish	Fisk, fiskeprodukter og skalldyr	Fish, shellfish and fish products	-7	A		Fisk og skalldyr	Fisk og fiskeprodukter	Mager fisk	Mager fisk, rå	Fish and shellfish
Lutefisk, tørr vare, rå	Fish, alkaline cured, dried, Lutefisk	211	0.7	0.1	0	0	10.9	0.1	0	Fisk og skalldyr	Fish and shellfish	Fisk, fiskeprodukter og skalldyr	Fish, shellfish and fish products	-4	A		Fisk og skalldyr	Fisk og fiskeprodukter	Mager fisk	Mager fisk, rå	Fish and shellfish
Lyr, rå	Pollack, raw	279	0.2	0	0	0	16	0.2	0	Fisk og skalldyr	Fish and shellfish	Fisk, fiskeprodukter og skalldyr	Fish, shellfish and fish products	-6	A		Fisk og skalldyr	Fisk og fiskeprodukter	Mager fisk	Mager fisk, rå	Fish and shellfish
Makrell, mai-juni, rå	Mackerel, May-June, raw	516	5.4	1.2	0	0	18.6	0.2	0	Fisk og skalldyr	Fish and shellfish	Fisk, fiskeprodukter og skalldyr	Fish, shellfish and fish products	-5	A		Fisk og skalldyr	Fisk og fiskeprodukter	Fet fisk	Fet fisk, rå	Fish and shellfish
Makrell, vill (høst), rå	Mackerel, autumn, wild, raw	1214	25	5.3	0	0	17	0.1	0	Fisk og skalldyr	Fish and shellfish	Fisk, fiskeprodukter og skalldyr	Fish, shellfish and fish products	2	B		Fisk og skalldyr	Fisk og fiskeprodukter	Fet fisk	Fet fisk, rå	Fish and shellfish
Makrell, varmrøkt	Mackerel, warm smoked	1223	24.1	4.9	0	0	19.5	2	0	Fisk og skalldyr	Fish and shellfish	Fisk, fiskeprodukter og skalldyr	Fish, shellfish and fish products	16	D		Fisk og skalldyr	Fisk og fiskeprodukter	Fet fisk	Fet fisk, rå	Fish and shellfish
Sei, rå	Saithe, raw	292	0.3	0.1	0	0	16.5	0.2	0	Fisk og skalldyr	Fish and shellfish	Fisk, fiskeprodukter og skalldyr	Fish, shellfish and fish products	-6	A		Fisk og skalldyr	Fisk og fiskeprodukter	Mager fisk	Mager fisk, rå	Fish and shellfish
Sik, rå	Powan, raw	379	0.6	0.1	0	0	20.9	0.1	0	Fisk og skalldyr	Fish and shellfish	Fisk, fiskeprodukter og skalldyr	Fish, shellfish and fish products	-6	A		Fisk og skalldyr	Fisk og fiskeprodukter	Mager fisk	Mager fisk, rå	Fish and shellfish
Sild, fetsild, sommersild, rå	Herring, summer, raw	1214	25	5.2	0	0	17	0.3	0	Fisk og skalldyr	Fish and shellfish	Fisk, fiskeprodukter og skalldyr	Fish, shellfish and fish products	3	C		Fisk og skalldyr	Fisk og fiskeprodukter	Fet fisk	Fet fisk, rå	Fish and shellfish
Sild, storsild, vintersild, rå	Herring, winter, raw	776	14	2.9	0	0	15.2	0.3	0	Fisk og skalldyr	Fish and shellfish	Fisk, fiskeprodukter og skalldyr	Fish, shellfish and fish products	-1	A		Fisk og skalldyr	Fisk og fiskeprodukter	Fet fisk	Fet fisk, rå	Fish and shellfish
Sild, kryddersild	Herring, in spicy marinade	784	9	2	16.4	0	10.1	2.8	0	Fisk og skalldyr	Fish and shellfish	Fisk, fiskeprodukter og skalldyr	Fish, shellfish and fish products	20	E		Fisk og skalldyr	Fisk og fiskeprodukter	Fiskeprodukter og fiskepålegg	Fiskeprodukter og fiskepålegg	Fish and shellfish
Steinbit, rå	Catfish, raw	409	2.5	0.5	0	0	18.6	0.2	0	Fisk og skalldyr	Fish and shellfish	Fisk, fiskeprodukter og skalldyr	Fish, shellfish and fish products	-6	A		Fisk og skalldyr	Fisk og fiskeprodukter	Mager fisk	Mager fisk, rå	Fish and shellfish
Torsk, vill, rå	Cod, wild, raw	343	1.1	0.1	0	0	17.9	0.1	0	Fisk og skalldyr	Fish and shellfish	Fisk, fiskeprodukter og skalldyr	Fish, shellfish and fish products	-6	A		Fisk og skalldyr	Fisk og fiskeprodukter	Mager fisk	Mager fisk, rå	Fish and shellfish
Torsk, i skiver, rå	Cod, slices, raw	319	0.3	0.1	0	0	18.1	0.2	0	Fisk og skalldyr	Fish and shellfish	Fisk, fiskeprodukter og skalldyr	Fish, shellfish and fish products	-7	A		Fisk og skalldyr	Fisk og fiskeprodukter	Mager fisk	Mager fisk, rå	Fish and shellfish
Tørrfisk	Stockfish, dried fish	1386	1.4	0.2	0	0	78.5	0.1	0	Fisk og skalldyr	Fish and shellfish	Fisk, fiskeprodukter og skalldyr	Fish, shellfish and fish products	-3	A		Fisk og skalldyr	Fisk og fiskeprodukter	Mager fisk	Mager fisk	Fish and shellfish
Torsk, lettsaltet i skiver, rå	Cod, lightly salted, raw	319	0.3	0.1	0	0	18.1	1.6	0	Fisk og skalldyr	Fish and shellfish	Fisk, fiskeprodukter og skalldyr	Fish, shellfish and fish products	0	A		Fisk og skalldyr	Fisk og fiskeprodukter	Mager fisk	Mager fisk, rå	Fish and shellfish
Tunfisk, makrellstørje, rå	Tuna, raw	445	1	0.3	0	0	24	0.1	0	Fisk og skalldyr	Fish and shellfish	Fisk, fiskeprodukter og skalldyr	Fish, shellfish and fish products	-6	A		Fisk og skalldyr	Fisk og fiskeprodukter	Mager fisk	Mager fisk, rå	Fish and shellfish
Uer, rå	Redfish, raw	394	2.8	0.5	0	0	17.1	0.3	0	Fisk og skalldyr	Fish and shellfish	Fisk, fiskeprodukter og skalldyr	Fish, shellfish and fish products	-5	A		Fisk og skalldyr	Fisk og fiskeprodukter	Mager fisk	Mager fisk, rå	Fish and shellfish
Uer, lettsaltet, rå	Redfish, cured, raw	394	2.8	0.5	0	0	17.1	1.7	0	Fisk og skalldyr	Fish and shellfish	Fisk, fiskeprodukter og skalldyr	Fish, shellfish and fish products	2	B		Fisk og skalldyr	Fisk og fiskeprodukter	Mager fisk	Mager fisk, rå	Fish and shellfish
Ørret, sjøørret, rå	Trout, ocean, raw	462	3.3	0.5	0	0	20	0.1	0	Fisk og skalldyr	Fish and shellfish	Fisk, fiskeprodukter og skalldyr	Fish, shellfish and fish products	-6	A		Fisk og skalldyr	Fisk og fiskeprodukter	Fet fisk	Fet fisk, rå	Fish and shellfish
Åbor, abbor, rå	Perch, raw	359	0.6	0.1	0	0	19.8	0.1	0	Fisk og skalldyr	Fish and shellfish	Fisk, fiskeprodukter og skalldyr	Fish, shellfish and fish products	-6	A		Fisk og skalldyr	Fisk og fiskeprodukter	Mager fisk	Mager fisk, rå	Fish and shellfish
Ål, rå	Eel, raw	1497	32.5	7.6	0	0	17.3	0.1	0	Fisk og skalldyr	Fish and shellfish	Fisk, fiskeprodukter og skalldyr	Fish, shellfish and fish products	11	D		Fisk og skalldyr	Fisk og fiskeprodukter	Fet fisk	Fet fisk, rå	Fish and shellfish
Ål, røkt	Eel, smoked	1453	30.5	7.3	0	0	19.1	1.5	0	Fisk og skalldyr	Fish and shellfish	Fisk, fiskeprodukter og skalldyr	Fish, shellfish and fish products	18	D		Fisk og skalldyr	Fisk og fiskeprodukter	Fet fisk	Fet fisk, rå	Fish and shellfish
Lever, torsk, rå	Cod liver, raw	2276	59	9.4	0	0	5.5	0.1	0	Fisk og skalldyr	Fish and shellfish	Fisk, fiskeprodukter og skalldyr	Fish, shellfish and fish products	15	D		Fisk og skalldyr	Skalldyr, fiskeinnmat	Skalldyr, fiskeinnmat	Skalldyr, fiskeinnmat	Fish and shellfish
Rogn, torsk, rå	Cod roe, raw	491	2.6	0.5	0	0	23.2	0.3	0	Fisk og skalldyr	Fish and shellfish	Fisk, fiskeprodukter og skalldyr	Fish, shellfish and fish products	-5	A		Fisk og skalldyr	Skalldyr, fiskeinnmat	Skalldyr, fiskeinnmat	Skalldyr, fiskeinnmat	Fish and shellfish
Blåskjell, rå	Mussel, blue, raw	229	1.4	0.3	0	0	10.4	1.5	0	Fisk og skalldyr	Fish and shellfish	Fisk, fiskeprodukter og skalldyr	Fish, shellfish and fish products	3	C		Fisk og skalldyr	Skalldyr, fiskeinnmat	Skalldyr, fiskeinnmat	Skalldyr, fiskeinnmat	Fish and shellfish
Reker, kokt	Shrimps, Northern, boiled	426	0.8	0.1	0	0	23.3	1.5	0	Fisk og skalldyr	Fish and shellfish	Fisk, fiskeprodukter og skalldyr	Fish, shellfish and fish products	1	B		Fisk og skalldyr	Skalldyr, fiskeinnmat	Skalldyr, fiskeinnmat	Skalldyr, fiskeinnmat	Fish and shellfish
Østers, rå	Oyster, common, raw	247	2.4	0.5	0	0	9.3	0.3	0	Fisk og skalldyr	Fish and shellfish	Fisk, fiskeprodukter og skalldyr	Fish, shellfish and fish products	-2	A		Fisk og skalldyr	Skalldyr, fiskeinnmat	Skalldyr, fiskeinnmat	Skalldyr, fiskeinnmat	Fish and shellfish
Fiskekaker, kjøpt	Fish cakes, industrially made	461	4.2	0.7	1.1	0	11.8	1.5	0	Fisk og skalldyr	Fish and shellfish	Fisk, fiskeprodukter og skalldyr	Fish, shellfish and fish products	4	C		Fisk og skalldyr	Fisk og fiskeprodukter	Fiskeprodukter og fiskepålegg	Fiskeprodukter og fiskepålegg	Fish and shellfish
Fiskekarbonader, mager fisk	Fish patties, lean fish	605	9.2	1.1	1.1	0	9.9	1.4	0	Fisk og skalldyr	Fish and shellfish	Fisk, fiskeprodukter og skalldyr	Fish, shellfish and fish products	4	C		Fisk og skalldyr	Fisk og fiskeprodukter	Fiskeprodukter og fiskepålegg	Fiskeprodukter og fiskepålegg	Fish and shellfish
Fiskepudding	Fish pudding	297	0.6	0.3	2.5	0	8.7	1	0	Fisk og skalldyr	Fish and shellfish	Fisk, fiskeprodukter og skalldyr	Fish, shellfish and fish products	1	B		Fisk og skalldyr	Fisk og fiskeprodukter	Fiskeprodukter og fiskepålegg	Fiskeprodukter og fiskepålegg	Fish and shellfish
Seibiff, melpanert, med forstekt løk, fryst, kjøpt	Saithe, fillet, rolled in flour, with fried onion, frozen, industrially made	436	1.4	0.3	0.7	1	15.6	0.5	0	Fisk og skalldyr	Fish and shellfish	Fisk, fiskeprodukter og skalldyr	Fish, shellfish and fish products	-3	A		Fisk og skalldyr	Fisk og fiskeprodukter	Mager fisk	Mager fisk	Fish and shellfish
Ansjos, hermetisk	Anchovies, canned	903	13.1	3	12.1	0	12.5	6.9	0	Fisk og skalldyr	Fish and shellfish	Fisk, fiskeprodukter og skalldyr	Fish, shellfish and fish products	27	E		Fisk og skalldyr	Fisk og fiskeprodukter	Fiskeprodukter og fiskepålegg	Fiskeprodukter og fiskepålegg	Fish and shellfish
Blåskjell, avrent, hermetisk	Mussel, blue, canned, drained	451	2.3	0.4	0	0	16.9	1.3	0	Fisk og skalldyr	Fish and shellfish	Fisk, fiskeprodukter og skalldyr	Fish, shellfish and fish products	1	B		Fisk og skalldyr	Skalldyr, fiskeinnmat	Skalldyr, fiskeinnmat	Skalldyr, fiskeinnmat	Fish and shellfish
Fiskeboller, avrent, hermetisk	Fish balls, canned, drained	255	0.6	0.2	0.6	0	7.1	1.1	0	Fisk og skalldyr	Fish and shellfish	Fisk, fiskeprodukter og skalldyr	Fish, shellfish and fish products	3	C		Fisk og skalldyr	Fisk og fiskeprodukter	Fiskeprodukter og fiskepålegg	Fiskeprodukter og fiskepålegg	Fish and shellfish
Gaffelbiter, sild, hermetisk	Anchovy fillets, canned	1000	16	6.5	8	0	16	7.1	0	Fisk og skalldyr	Fish and shellfish	Fisk, fiskeprodukter og skalldyr	Fish, shellfish and fish products	30	E		Fisk og skalldyr	Fisk og fiskeprodukter	Fiskeprodukter og fiskepålegg	Fiskeprodukter og fiskepålegg	Fish and shellfish
Kaviar, av lodderogn	Caviar spread, cod roe	457	5.5	1.1	0	0	14.9	5.4	0	Fisk og skalldyr	Fish and shellfish	Fisk, fiskeprodukter og skalldyr	Fish, shellfish and fish products	22	E		Fisk og skalldyr	Fisk og fiskeprodukter	Fiskeprodukter og fiskepålegg	Fiskeprodukter og fiskepålegg	Fish and shellfish
Kaviar, av torskerogn	Caviar, capelin roe	1812	39	3	13.7	0	8	5.5	0	Fisk og skalldyr	Fish and shellfish	Fisk, fiskeprodukter og skalldyr	Fish, shellfish and fish products	30	E		Fisk og skalldyr	Fisk og fiskeprodukter	Fiskeprodukter og fiskepålegg	Fiskeprodukter og fiskepålegg	Fish and shellfish
Krabbe, naturell, hermetisk	Crab, plain, canned	456	1.8	0.4	0	0	22.9	1.4	0	Fisk og skalldyr	Fish and shellfish	Fisk, fiskeprodukter og skalldyr	Fish, shellfish and fish products	0	A		Fisk og skalldyr	Skalldyr, fiskeinnmat	Skalldyr, fiskeinnmat	Skalldyr, fiskeinnmat	Fish and shellfish
Makrellfilet, i tomat, 70 % makrell, hermetisk	Mackerel fillet, in tomato sauce, 70 % mackerel, canned, Stabburet	1049	20.5	3.5	2.9	2	13.4	1	0	Fisk og skalldyr	Fish and shellfish	Fisk, fiskeprodukter og skalldyr	Fish, shellfish and fish products	5	C		Fisk og skalldyr	Fisk og fiskeprodukter	Fiskeprodukter og fiskepålegg	Fiskeprodukter og fiskepålegg	Fish and shellfish
Reker, i lake, avrent	Shrimps, in brine, drained	306	0.3	0.1	0	0	16.3	2.5	0	Fisk og skalldyr	Fish and shellfish	Fisk, fiskeprodukter og skalldyr	Fish, shellfish and fish products	12	D		Fisk og skalldyr	Skalldyr, fiskeinnmat	Skalldyr, fiskeinnmat	Skalldyr, fiskeinnmat	Fish and shellfish
Rogn, torsk, presset, hermetisk	Cod roe, compressed, canned	531	1.9	0.4	0	0	27.1	0.3	0	Fisk og skalldyr	Fish and shellfish	Fisk, fiskeprodukter og skalldyr	Fish, shellfish and fish products	-5	A		Fisk og skalldyr	Skalldyr, fiskeinnmat	Skalldyr, fiskeinnmat	Skalldyr, fiskeinnmat	Fish and shellfish
Rognleverpostei, Svolvær-/Lofotpostei	Roe paste, canned	1686	38.6	6	1.1	2	12.4	1.8	0	Fisk og skalldyr	Fish and shellfish	Fisk, fiskeprodukter og skalldyr	Fish, shellfish and fish products	18	D		Fisk og skalldyr	Fisk og fiskeprodukter	Fiskeprodukter og fiskepålegg	Fiskeprodukter og fiskepålegg	Fish and shellfish
Tunfisk, i gele, hermetisk	Tuna, in jelly, canned	296	0.4	0.1	0	0	16.5	1	0	Fisk og skalldyr	Fish and shellfish	Fisk, fiskeprodukter og skalldyr	Fish, shellfish and fish products	-2	A		Fisk og skalldyr	Fisk og fiskeprodukter	Fiskeprodukter og fiskepålegg	Fiskeprodukter og fiskepålegg	Fish and shellfish
Tunfisk, i olje, avrent, hermetisk	Tuna, in oil, drained, canned	1078	18.9	2.7	0	0	22.3	0.1	0	Fisk og skalldyr	Fish and shellfish	Fisk, fiskeprodukter og skalldyr	Fish, shellfish and fish products	-2	A		Fisk og skalldyr	Fisk og fiskeprodukter	Fiskeprodukter og fiskepålegg	Fiskeprodukter og fiskepålegg	Fish and shellfish
Tunfisk, i vann, avrent, hermetisk	Tuna in water, drained, canned	447	1	0.2	0	0	24.1	1	0	Fisk og skalldyr	Fish and shellfish	Fisk, fiskeprodukter og skalldyr	Fish, shellfish and fish products	-2	A		Fisk og skalldyr	Fisk og fiskeprodukter	Fiskeprodukter og fiskepålegg	Fiskeprodukter og fiskepålegg	Fish and shellfish
Hyse, kolje, rå	Haddock, raw	329	0	0	0	0	19.4	0.1	0	Fisk og skalldyr	Fish and shellfish	Fisk, fiskeprodukter og skalldyr	Fish, shellfish and fish products	-7	A		Fisk og skalldyr	Fisk og fiskeprodukter	Mager fisk	Mager fisk, rå	Fish and shellfish
Pigghå, håbrann, rå	Dogfish, raw	541	6.4	1.2	0	0	17.9	0.3	0	Fisk og skalldyr	Fish and shellfish	Fisk, fiskeprodukter og skalldyr	Fish, shellfish and fish products	-4	A		Fisk og skalldyr	Fisk og fiskeprodukter	Fet fisk	Fet fisk, rå	Fish and shellfish
Piggvar, rå	Turbot, raw	359	2.4	0.5	0	0	15.9	0.2	0	Fisk og skalldyr	Fish and shellfish	Fisk, fiskeprodukter og skalldyr	Fish, shellfish and fish products	-5	A		Fisk og skalldyr	Fisk og fiskeprodukter	Mager fisk	Mager fisk, rå	Fish and shellfish
Lomre, rå	Lemon sole, raw	283	0.3	0	0	0	16	0.2	0	Fisk og skalldyr	Fish and shellfish	Fisk, fiskeprodukter og skalldyr	Fish, shellfish and fish products	-6	A		Fisk og skalldyr	Fisk og fiskeprodukter	Mager fisk	Mager fisk, rå	Fish and shellfish
Kamskjell, rå	Scallop, raw	345	1.1	0.2	0	0	17.9	0.1	0	Fisk og skalldyr	Fish and shellfish	Fisk, fiskeprodukter og skalldyr	Fish, shellfish and fish products	-6	A		Fisk og skalldyr	Skalldyr, fiskeinnmat	Skalldyr, fiskeinnmat	Skalldyr, fiskeinnmat	Fish and shellfish
Blålange, rå	Blue ling, raw	271	0.1	0	0	0	15.7	0.3	0	Fisk og skalldyr	Fish and shellfish	Fisk, fiskeprodukter og skalldyr	Fish, shellfish and fish products	-5	A		Fisk og skalldyr	Fisk og fiskeprodukter	Mager fisk	Mager fisk, rå	Fish and shellfish
Håbrann, rå	Porbeagle, mackerel shark, raw	360	0.4	0.1	0	0	20.3	0.4	0	Fisk og skalldyr	Fish and shellfish	Fisk, fiskeprodukter og skalldyr	Fish, shellfish and fish products	-5	A		Fisk og skalldyr	Fisk og fiskeprodukter	Mager fisk	Mager fisk, rå	Fish and shellfish
Røye, rå	Char, raw	536	7.1	1.2	0	0	16.1	0.1	0	Fisk og skalldyr	Fish and shellfish	Fisk, fiskeprodukter og skalldyr	Fish, shellfish and fish products	-4	A		Fisk og skalldyr	Fisk og fiskeprodukter	Fet fisk	Fet fisk, rå	Fish and shellfish
Sjøtunge, rå	Dover sole, raw	270	0.5	0.1	0	0	14.8	0.2	0	Fisk og skalldyr	Fish and shellfish	Fisk, fiskeprodukter og skalldyr	Fish, shellfish and fish products	-6	A		Fisk og skalldyr	Fisk og fiskeprodukter	Mager fisk	Mager fisk, rå	Fish and shellfish
Skate, rå	Skate (ray), raw	245	0.2	0.1	0	0	14	0.3	0	Fisk og skalldyr	Fish and shellfish	Fisk, fiskeprodukter og skalldyr	Fish, shellfish and fish products	-4	A		Fisk og skalldyr	Fisk og fiskeprodukter	Mager fisk	Mager fisk, rå	Fish and shellfish
Havål, rå	Conger eel, raw	498	5.2	1.2	0	0	18	0.1	0	Fisk og skalldyr	Fish and shellfish	Fisk, fiskeprodukter og skalldyr	Fish, shellfish and fish products	-5	A		Fisk og skalldyr	Fisk og fiskeprodukter	Fet fisk	Fet fisk, rå	Fish and shellfish
Sild, røkt, bøkling	Herring, smoked, Bøkling	834	12.8	3.8	0	0	21.2	2.1	0	Fisk og skalldyr	Fish and shellfish	Fisk, fiskeprodukter og skalldyr	Fish, shellfish and fish products	15	D		Fisk og skalldyr	Fisk og fiskeprodukter	Fet fisk	Fet fisk, rå	Fish and shellfish
Rødspette, fylt, forfritert, fryst	Plaice, filled, pre-fried, frozen	856	12.9	3.8	0.7	1	8.8	0.4	0	Fisk og skalldyr	Fish and shellfish	Fisk, fiskeprodukter og skalldyr	Fish, shellfish and fish products	3	C		Fisk og skalldyr	Fisk og fiskeprodukter	Mager fisk	Mager fisk	Fish and shellfish
Torsk, forfritert, fylt, fryst	Cod, filled, pre-fried, frozen	598	6.8	2.7	0.5	0	10.6	0.9	0	Fisk og skalldyr	Fish and shellfish	Fisk, fiskeprodukter og skalldyr	Fish, shellfish and fish products	3	C		Fisk og skalldyr	Fisk og fiskeprodukter	Mager fisk	Mager fisk	Fish and shellfish
Fiskesuppe, med mager fisk, fryst	Soup, lean fish, frozen	483	6.2	0.7	0.4	1	6.4	1.7	0	Fisk og skalldyr	Fish and shellfish	Retter med fisk, skalldyr, o.l.	Fish products, prepared	7	C		Fisk og skalldyr	Retter med fisk, skalldyr, o.l.	Retter med fisk, skalldyr, o.l.	Retter med fisk, skalldyr, o.l.	Fish and shellfish
Fiskesuppe, med laks, fryst	Soup, salmon, frozen	273	4.3	1.1	0.9	0	4.6	1	0	Fisk og skalldyr	Fish and shellfish	Retter med fisk, skalldyr, o.l.	Fish products, prepared	4	C		Fisk og skalldyr	Retter med fisk, skalldyr, o.l.	Retter med fisk, skalldyr, o.l.	Retter med fisk, skalldyr, o.l.	Fish and shellfish
Reker, innbakt, forfritert, fryst	Shrimp, battered, pre-fried, frozen	945	10	4.1	0.1	1	14.8	0.8	0	Fisk og skalldyr	Fish and shellfish	Fisk, fiskeprodukter og skalldyr	Fish, shellfish and fish products	3	C		Fisk og skalldyr	Skalldyr, fiskeinnmat	Skalldyr, fiskeinnmat	Skalldyr, fiskeinnmat	Fish and shellfish
Akkar, innbakt, forfritert, fryst	Squid, battered, pre-fried, frozen	888	10.1	4	0.1	1	11.2	0.2	0	Fisk og skalldyr	Fish and shellfish	Fisk, fiskeprodukter og skalldyr	Fish, shellfish and fish products	1	B		Fisk og skalldyr	Skalldyr, fiskeinnmat	Skalldyr, fiskeinnmat	Skalldyr, fiskeinnmat	Fish and shellfish
Fiskeboller, kjølevare	Fish balls, refrigerated	253	0.4	0.2	2.1	0	8.6	1.4	0	Fisk og skalldyr	Fish and shellfish	Fisk, fiskeprodukter og skalldyr	Fish, shellfish and fish products	3	C		Fisk og skalldyr	Fisk og fiskeprodukter	Fiskeprodukter og fiskepålegg	Fiskeprodukter og fiskepålegg	Fish and shellfish
Breiflabb, rå	Angler fish, raw	272	0.1	0	0	0	15.8	0.2	0	Fisk og skalldyr	Fish and shellfish	Fisk, fiskeprodukter og skalldyr	Fish, shellfish and fish products	-6	A		Fisk og skalldyr	Fisk og fiskeprodukter	Mager fisk	Mager fisk, rå	Fish and shellfish
Laks, oppdrett, rå	Salmon, farmed, raw	938	16.3	2.4	0	0	19.7	0.1	0	Fisk og skalldyr	Fish and shellfish	Fisk, fiskeprodukter og skalldyr	Fish, shellfish and fish products	-3	A		Fisk og skalldyr	Fisk og fiskeprodukter	Fet fisk	Fet fisk, rå	Fish and shellfish
Laks, filet, gravet	Salmon fillet, dry salted, with sugar and spices	748	9.2	2	2.8	0	21.2	4.8	0	Fisk og skalldyr	Fish and shellfish	Fisk, fiskeprodukter og skalldyr	Fish, shellfish and fish products	23	E		Fisk og skalldyr	Fisk og fiskeprodukter	Fet fisk	Fet fisk, rå	Fish and shellfish
Ørret, oppdrett, rå	Trout, farmed, raw	693	10	2	0	0	19	0.1	0	Fisk og skalldyr	Fish and shellfish	Fisk, fiskeprodukter og skalldyr	Fish, shellfish and fish products	-4	A		Fisk og skalldyr	Fisk og fiskeprodukter	Fet fisk	Fet fisk, rå	Fish and shellfish
Snegler, hermetisk	Snails, canned	326	1.4	0.2	0	0	16.1	0.2	0	Fisk og skalldyr	Fish and shellfish	Fisk, fiskeprodukter og skalldyr	Fish, shellfish and fish products	-6	A		Fisk og skalldyr	Skalldyr, fiskeinnmat	Skalldyr, fiskeinnmat	Skalldyr, fiskeinnmat	Fish and shellfish
Ørret, filet, røkt	Trout fillet, smoked	597	6.9	1.3	0	0	20.1	0.1	0	Fisk og skalldyr	Fish and shellfish	Fisk, fiskeprodukter og skalldyr	Fish, shellfish and fish products	-5	A		Fisk og skalldyr	Fisk og fiskeprodukter	Fet fisk	Fet fisk, rå	Fish and shellfish
Akkar, tiarmet blekksprut, rå	Squid, raw	325	1.7	0.4	0	0	15.4	0.3	0	Fisk og skalldyr	Fish and shellfish	Fisk, fiskeprodukter og skalldyr	Fish, shellfish and fish products	-5	A		Fisk og skalldyr	Skalldyr, fiskeinnmat	Skalldyr, fiskeinnmat	Skalldyr, fiskeinnmat	Fish and shellfish
Krabbepinner, crabsticks, fryst	Crabsticks, frozen	484	0.8	0.1	3.5	0	12.5	2	0	Fisk og skalldyr	Fish and shellfish	Fisk, fiskeprodukter og skalldyr	Fish, shellfish and fish products	11	D		Fisk og skalldyr	Skalldyr, fiskeinnmat	Skalldyr, fiskeinnmat	Skalldyr, fiskeinnmat	Fish and shellfish
Fiskekarbonader, sei	Fish patties, saithe	611	9.2	1.1	1.1	0	9.9	1.4	0	Fisk og skalldyr	Fish and shellfish	Fisk, fiskeprodukter og skalldyr	Fish, shellfish and fish products	4	C		Fisk og skalldyr	Fisk og fiskeprodukter	Fiskeprodukter og fiskepålegg	Fiskeprodukter og fiskepålegg	Fish and shellfish
Fiskepudding, fløtepudding	Fish pudding, with cream	424	4.2	2.6	2.3	0	8.6	1.5	0	Fisk og skalldyr	Fish and shellfish	Fisk, fiskeprodukter og skalldyr	Fish, shellfish and fish products	7	C		Fisk og skalldyr	Fisk og fiskeprodukter	Fiskeprodukter og fiskepålegg	Fiskeprodukter og fiskepålegg	Fish and shellfish
Fiskefarse, mager fisk, rå	Fish, lean, minced, milk added, raw	257	0.5	0.3	2.3	0	10	1.5	0	Fisk og skalldyr	Fish and shellfish	Fisk, fiskeprodukter og skalldyr	Fish, shellfish and fish products	3	C		Fisk og skalldyr	Fisk og fiskeprodukter	Fiskeprodukter og fiskepålegg	Fiskeprodukter og fiskepålegg	Fish and shellfish
Fiskekarbonader, makrell	Fish patties, mackerel	826	14.4	4	1	0	14.8	0.8	0	Fisk og skalldyr	Fish and shellfish	Fisk, fiskeprodukter og skalldyr	Fish, shellfish and fish products	2	B		Fisk og skalldyr	Fisk og fiskeprodukter	Fiskeprodukter og fiskepålegg	Fiskeprodukter og fiskepålegg	Fish and shellfish
Fiskekarbonader, laks	Fish patties, salmon	878	15.2	3.3	1	0	16.3	0.7	0	Fisk og skalldyr	Fish and shellfish	Fisk, fiskeprodukter og skalldyr	Fish, shellfish and fish products	2	B		Fisk og skalldyr	Fisk og fiskeprodukter	Fiskeprodukter og fiskepålegg	Fiskeprodukter og fiskepålegg	Fish and shellfish
Fiskekarbonader, sild	Fish patties, herring	909	17.3	4.7	1	0	13.5	0.9	0	Fisk og skalldyr	Fish and shellfish	Fisk, fiskeprodukter og skalldyr	Fish, shellfish and fish products	5	C		Fisk og skalldyr	Fisk og fiskeprodukter	Fiskeprodukter og fiskepålegg	Fiskeprodukter og fiskepålegg	Fish and shellfish
Fiskepaté, mager fisk	Fish paté, lean fish	571	6.9	3.7	1.6	0	14.3	1.5	0	Fisk og skalldyr	Fish and shellfish	Fisk, fiskeprodukter og skalldyr	Fish, shellfish and fish products	11	D		Fisk og skalldyr	Fisk og fiskeprodukter	Fiskeprodukter og fiskepålegg	Fiskeprodukter og fiskepålegg	Fish and shellfish
Fiskepaté, laks	Fish paté, salmon	732	12.4	5.2	1.6	0	11.8	1.4	0	Fisk og skalldyr	Fish and shellfish	Fisk, fiskeprodukter og skalldyr	Fish, shellfish and fish products	13	D		Fisk og skalldyr	Fisk og fiskeprodukter	Fiskeprodukter og fiskepålegg	Fiskeprodukter og fiskepålegg	Fish and shellfish
Tunfisk, i olje, ikke avrent, hermetisk	Tuna, in oil, canned	878	13.5	1.8	0	0	22.3	0.8	0	Fisk og skalldyr	Fish and shellfish	Fisk, fiskeprodukter og skalldyr	Fish, shellfish and fish products	-1	A		Fisk og skalldyr	Fisk og fiskeprodukter	Fiskeprodukter og fiskepålegg	Fiskeprodukter og fiskepålegg	Fish and shellfish
Seilaks, i olje, avrent	Saithe, in oil, canned, drained	662	11.4	1.6	0	0	14.2	2.9	0	Fisk og skalldyr	Fish and shellfish	Fisk, fiskeprodukter og skalldyr	Fish, shellfish and fish products	16	D		Fisk og skalldyr	Fisk og fiskeprodukter	Fiskeprodukter og fiskepålegg	Fiskeprodukter og fiskepålegg	Fish and shellfish
Sild, marinert, i majones/rømme	Herring, pickled, marinated, with mayonnaise and sour cream	1259	21.9	3.8	20.8	0	5.6	2.5	0	Fisk og skalldyr	Fish and shellfish	Fisk, fiskeprodukter og skalldyr	Fish, shellfish and fish products	24	E		Fisk og skalldyr	Fisk og fiskeprodukter	Fiskeprodukter og fiskepålegg	Fiskeprodukter og fiskepålegg	Fish and shellfish
Sild, marinert, sennepssild	Herring, pickled, marinated, with mustard sauce	1045	13.6	1.9	24.7	0	6.1	2.8	0	Fisk og skalldyr	Fish and shellfish	Fisk, fiskeprodukter og skalldyr	Fish, shellfish and fish products	24	E		Fisk og skalldyr	Fisk og fiskeprodukter	Fiskeprodukter og fiskepålegg	Fiskeprodukter og fiskepålegg	Fish and shellfish
Kryddersild, innlagt, avrent		938	10.6	2	24.5	0	7.6	3.7	0	Fisk og skalldyr	Fish and shellfish	Fisk, fiskeprodukter og skalldyr	Fish, shellfish and fish products	28	E		Fisk og skalldyr	Fisk og fiskeprodukter	Fiskeprodukter og fiskepålegg	Fiskeprodukter og fiskepålegg	Fish and shellfish
Sild, sursild, innlagt, avrent	Herring, pickled, drained	757	7	1	21.5	0	7.6	3	0	Fisk og skalldyr	Fish and shellfish	Fisk, fiskeprodukter og skalldyr	Fish, shellfish and fish products	22	E		Fisk og skalldyr	Fisk og fiskeprodukter	Fiskeprodukter og fiskepålegg	Fiskeprodukter og fiskepålegg	Fish and shellfish
Fiskegryte, med sei, løk og paprikasaus	Casserole, with saithe, onion and sweet pepper sauce	349	2.7	0.8	1.9	1	9.5	0.5	22	Fisk og skalldyr	Fish and shellfish	Retter med fisk, skalldyr, o.l.	Fish products, prepared	0	A		Fisk og skalldyr	Retter med fisk, skalldyr, o.l.	Retter med fisk, skalldyr, o.l.	Retter med fisk, skalldyr, o.l.	Fish and shellfish
Fiskegryte, med torsk og tomat	Casserole, with cod and tomato	268	1.9	0.5	1.8	1	9.6	1.1	35	Fisk og skalldyr	Fish and shellfish	Retter med fisk, skalldyr, o.l.	Fish products, prepared	2	B		Fisk og skalldyr	Retter med fisk, skalldyr, o.l.	Retter med fisk, skalldyr, o.l.	Retter med fisk, skalldyr, o.l.	Fish and shellfish
Kabaret, med fiskepudding og reker	Fish in aspic, with fish pudding and shrimps	188	1.1	0.6	1	0	6.4	2.2	0	Fisk og skalldyr	Fish and shellfish	Retter med fisk, skalldyr, o.l.	Fish products, prepared	8	C		Fisk og skalldyr	Retter med fisk, skalldyr, o.l.	Retter med fisk, skalldyr, o.l.	Retter med fisk, skalldyr, o.l.	Fish and shellfish
Fiskesuppe, med mager fisk	Soup, lean fish	155	1.7	0.5	0.6	0	4.5	0.2	0	Fisk og skalldyr	Fish and shellfish	Retter med fisk, skalldyr, o.l.	Fish products, prepared	-1	A		Fisk og skalldyr	Retter med fisk, skalldyr, o.l.	Retter med fisk, skalldyr, o.l.	Retter med fisk, skalldyr, o.l.	Fish and shellfish
Fiskesuppe, med mager fisk, jevnet	Soup, lean fish, creamed	173	1.7	0.7	1.3	0	4.4	0.1	0	Fisk og skalldyr	Fish and shellfish	Retter med fisk, skalldyr, o.l.	Fish products, prepared	-1	A		Fisk og skalldyr	Retter med fisk, skalldyr, o.l.	Retter med fisk, skalldyr, o.l.	Retter med fisk, skalldyr, o.l.	Fish and shellfish
Sildesalat, med potet	Herring salad, with potatoes	349	2	0.4	9.3	1	3	0.8	0	Fisk og skalldyr	Fish and shellfish	Retter med fisk, skalldyr, o.l.	Fish products, prepared	5	C		Fisk og skalldyr	Retter med fisk, skalldyr, o.l.	Retter med fisk, skalldyr, o.l.	Retter med fisk, skalldyr, o.l.	Fish and shellfish
Kaviarmix	Caviar, cod roe with mayonnaise	1684	39	3	8.2	0	5	4.1	0	Fisk og skalldyr	Fish and shellfish	Fisk, fiskeprodukter og skalldyr	Fish, shellfish and fish products	29	E		Fisk og skalldyr	Fisk og fiskeprodukter	Fiskeprodukter og fiskepålegg	Fiskeprodukter og fiskepålegg	Fish and shellfish
Kveite, hellefisk, skiver, røkt, rå	Halibut, Atlantic, slices, smoked, raw	877	14.8	2.1	0	0	19.4	1	0	Fisk og skalldyr	Fish and shellfish	Fisk, fiskeprodukter og skalldyr	Fish, shellfish and fish products	1	B		Fisk og skalldyr	Fisk og fiskeprodukter	Fet fisk	Fet fisk, rå	Fish and shellfish
Spekesild, utvannet	Herring, cured, soaked in water	873	16	3.6	0	0	16.5	2.4	0	Fisk og skalldyr	Fish and shellfish	Fisk, fiskeprodukter og skalldyr	Fish, shellfish and fish products	16	D		Fisk og skalldyr	Fisk og fiskeprodukter	Fet fisk	Fet fisk, rå	Fish and shellfish
Makrell, kaldrøkt	Mackerel, cold smoked	1005	18.8	3.8	0	0	18.2	5.3	0	Fisk og skalldyr	Fish and shellfish	Fisk, fiskeprodukter og skalldyr	Fish, shellfish and fish products	25	E		Fisk og skalldyr	Fisk og fiskeprodukter	Fet fisk	Fet fisk, rå	Fish and shellfish
Rogn, torsk, kokt	Cod roe, boiled	422	2.5	0.6	0	0	19.3	0.2	0	Fisk og skalldyr	Fish and shellfish	Fisk, fiskeprodukter og skalldyr	Fish, shellfish and fish products	-6	A		Fisk og skalldyr	Skalldyr, fiskeinnmat	Skalldyr, fiskeinnmat	Skalldyr, fiskeinnmat	Fish and shellfish
Brisling, i tomat, hermetisk	Sprat in tomato sauce, canned	845	14.7	3.7	2.7	0	15	0.7	0	Fisk og skalldyr	Fish and shellfish	Fisk, fiskeprodukter og skalldyr	Fish, shellfish and fish products	2	B		Fisk og skalldyr	Fisk og fiskeprodukter	Fiskeprodukter og fiskepålegg	Fiskeprodukter og fiskepålegg	Fish and shellfish
Brisling, i olje, avrent, hermetisk	Sprat in oil, drained, canned	1085	20.9	4.7	0	0	18.3	0.9	0	Fisk og skalldyr	Fish and shellfish	Fisk, fiskeprodukter og skalldyr	Fish, shellfish and fish products	11	D		Fisk og skalldyr	Fisk og fiskeprodukter	Fiskeprodukter og fiskepålegg	Fiskeprodukter og fiskepålegg	Fish and shellfish
Fiskeburger, panert, med brød, ost, saus, kjøpt	Fish burger, breaded, fried, with bread, cheese, sauce, fast food restaurant	1015	11.3	2.1	3	3	9.6	1.2	0	Fisk og skalldyr	Fish and shellfish	Retter med fisk, skalldyr, o.l.	Fish products, prepared	7	C		Fisk og skalldyr	Retter med fisk, skalldyr, o.l.	Retter med fisk, skalldyr, o.l.	Retter med fisk, skalldyr, o.l.	Fish and shellfish
Kveite, hellefisk, oppdrett, rå	Halibut, Atlantic, farmed, raw	429	2.4	0.5	0	0	20	0.1	0	Fisk og skalldyr	Fish and shellfish	Fisk, fiskeprodukter og skalldyr	Fish, shellfish and fish products	-6	A		Fisk og skalldyr	Fisk og fiskeprodukter	Fet fisk	Fet fisk, rå	Fish and shellfish
Kveite, hellefisk, uspesifisert, rå	Halibut, Atlantic, unspecified, raw	474	4.3	0.8	0	0	18.5	0.1	0	Fisk og skalldyr	Fish and shellfish	Fisk, fiskeprodukter og skalldyr	Fish, shellfish and fish products	-6	A		Fisk og skalldyr	Fisk og fiskeprodukter	Fet fisk	Fet fisk, rå	Fish and shellfish
Torsk, oppdrett, rå	Cod, farmed, raw	359	0.5	0.1	0	0	20	0.2	0	Fisk og skalldyr	Fish and shellfish	Fisk, fiskeprodukter og skalldyr	Fish, shellfish and fish products	-6	A		Fisk og skalldyr	Fisk og fiskeprodukter	Mager fisk	Mager fisk, rå	Fish and shellfish
Torsk, uspesifisert, rå	Cod, unspecified, raw	344	1	0.1	0	0	18.1	0.1	0	Fisk og skalldyr	Fish and shellfish	Fisk, fiskeprodukter og skalldyr	Fish, shellfish and fish products	-6	A		Fisk og skalldyr	Fisk og fiskeprodukter	Mager fisk	Mager fisk, rå	Fish and shellfish
Makrellfilet, i tomat, 60 % makrell, hermetisk	Mackerel fillet, in tomato sauce, 60 % mackerel, canned, Stabburet	1001	19.4	3.1	3.8	2	11.9	1	29	Fisk og skalldyr	Fish and shellfish	Fisk, fiskeprodukter og skalldyr	Fish, shellfish and fish products	6	C		Fisk og skalldyr	Fisk og fiskeprodukter	Fiskeprodukter og fiskepålegg	Fiskeprodukter og fiskepålegg	Fish and shellfish
Makrellfilet, i tomat, 50 % makrell, i beger		738	11.9	2.3	6	2	9.7	1.3	34	Fisk og skalldyr	Fish and shellfish	Fisk, fiskeprodukter og skalldyr	Fish, shellfish and fish products	11	D		Fisk og skalldyr	Fisk og fiskeprodukter	Fiskeprodukter og fiskepålegg	Fiskeprodukter og fiskepålegg	Fish and shellfish
Laksepålegg, 70 % laks, i beger, Stabbur-Laks	Salmon spread, 70 % salmon, Stabbur-Laks	893	16.6	2.2	0	0	16.5	0.1	4	Fisk og skalldyr	Fish and shellfish	Fisk, fiskeprodukter og skalldyr	Fish, shellfish and fish products	-2	A		Fisk og skalldyr	Fisk og fiskeprodukter	Fiskeprodukter og fiskepålegg	Fiskeprodukter og fiskepålegg	Fish and shellfish
Sashimi, laks	Sashimi, salmon	932	16	3	0	0	20	0.1	0	Fisk og skalldyr	Fish and shellfish	Retter med fisk, skalldyr, o.l.	Fish products, prepared	-3	A		Fisk og skalldyr	Retter med fisk, skalldyr, o.l.	Retter med fisk, skalldyr, o.l.	Retter med fisk, skalldyr, o.l.	Fish and shellfish
Sashimi, kveite	Sashimi, halibut, Atlantic	474	4.3	0.8	0	0	18.5	0.1	0	Fisk og skalldyr	Fish and shellfish	Retter med fisk, skalldyr, o.l.	Fish products, prepared	-6	A		Fisk og skalldyr	Retter med fisk, skalldyr, o.l.	Retter med fisk, skalldyr, o.l.	Retter med fisk, skalldyr, o.l.	Fish and shellfish
Sashimi, tunfisk	Sashimi, tuna	445	1	0.3	0	0	24	0.1	0	Fisk og skalldyr	Fish and shellfish	Retter med fisk, skalldyr, o.l.	Fish products, prepared	-6	A		Fisk og skalldyr	Retter med fisk, skalldyr, o.l.	Retter med fisk, skalldyr, o.l.	Retter med fisk, skalldyr, o.l.	Fish and shellfish
Sushi, nigiri, laks	Sushi, nigiri, salmon	621	5.1	0.8	0.2	0	7.7	0	0	Fisk og skalldyr	Fish and shellfish	Retter med fisk, skalldyr, o.l.	Fish products, prepared	-2	A		Fisk og skalldyr	Retter med fisk, skalldyr, o.l.	Retter med fisk, skalldyr, o.l.	Retter med fisk, skalldyr, o.l.	Fish and shellfish
Sushi, nigiri, kveite	Sushi, nigiri, halibut, Atlantic	480	1.5	0.3	0.2	0	7.3	0	0	Fisk og skalldyr	Fish and shellfish	Retter med fisk, skalldyr, o.l.	Fish products, prepared	-2	A		Fisk og skalldyr	Retter med fisk, skalldyr, o.l.	Retter med fisk, skalldyr, o.l.	Retter med fisk, skalldyr, o.l.	Fish and shellfish
Sushi, nigiri, tunfisk	Sushi, nigiri, tuna	471	0.5	0.1	0.2	0	9	0	0	Fisk og skalldyr	Fish and shellfish	Retter med fisk, skalldyr, o.l.	Fish products, prepared	-2	A		Fisk og skalldyr	Retter med fisk, skalldyr, o.l.	Retter med fisk, skalldyr, o.l.	Retter med fisk, skalldyr, o.l.	Fish and shellfish
Sushi, maki, laks	Sushi, maki, salmon	552	4.3	0.7	0.3	0	5.1	0.2	0	Fisk og skalldyr	Fish and shellfish	Retter med fisk, skalldyr, o.l.	Fish products, prepared	-1	A		Fisk og skalldyr	Retter med fisk, skalldyr, o.l.	Retter med fisk, skalldyr, o.l.	Retter med fisk, skalldyr, o.l.	Fish and shellfish
Sushi, maki, kveite	Sushi, maki, halibut, Atlantic	478	2.4	0.4	0.3	0	5	0.2	0	Fisk og skalldyr	Fish and shellfish	Retter med fisk, skalldyr, o.l.	Fish products, prepared	-1	A		Fisk og skalldyr	Retter med fisk, skalldyr, o.l.	Retter med fisk, skalldyr, o.l.	Retter med fisk, skalldyr, o.l.	Fish and shellfish
Sushi, maki, tunfisk	Sushi, maki, tuna	473	1.9	0.3	0.3	0	5.8	0.2	0	Fisk og skalldyr	Fish and shellfish	Retter med fisk, skalldyr, o.l.	Fish products, prepared	-1	A		Fisk og skalldyr	Retter med fisk, skalldyr, o.l.	Retter med fisk, skalldyr, o.l.	Retter med fisk, skalldyr, o.l.	Fish and shellfish
Kongereke, rå	King prawns, raw	325	0.7	0.2	0	0	17.6	0.5	0	Fisk og skalldyr	Fish and shellfish	Fisk, fiskeprodukter og skalldyr	Fish, shellfish and fish products	-5	A		Fisk og skalldyr	Skalldyr, fiskeinnmat	Skalldyr, fiskeinnmat	Skalldyr, fiskeinnmat	Fish and shellfish
Alaska pollock, rå	Alaska pollock, raw	305	0.7	0.1	0	0	16.4	0.2	0	Fisk og skalldyr	Fish and shellfish	Fisk, fiskeprodukter og skalldyr	Fish, shellfish and fish products	-6	A		Fisk og skalldyr	Fisk og fiskeprodukter	Mager fisk	Mager fisk, rå	Fish and shellfish
Pangasius, rå	Pangasius, raw	265	1.1	0.3	0	0	13.1	0.8	0	Fisk og skalldyr	Fish and shellfish	Fisk, fiskeprodukter og skalldyr	Fish, shellfish and fish products	-2	A		Fisk og skalldyr	Fisk og fiskeprodukter	Mager fisk	Mager fisk, rå	Fish and shellfish
Torsk, panert, Findus Steketorsk	Cod, breaded, industrially made, Findus Steketorsk	571	0.5	0.1	1.6	1	14.3	0.4	0	Fisk og skalldyr	Fish and shellfish	Fisk, fiskeprodukter og skalldyr	Fish, shellfish and fish products	-4	A		Fisk og skalldyr	Fisk og fiskeprodukter	Mager fisk	Mager fisk	Fish and shellfish
Sei, panert, fryst, First Price	Saithe, breaded, industrially made, First Price	793	7.1	0.6	2.2	1	14.3	0.5	0	Fisk og skalldyr	Fish and shellfish	Fisk, fiskeprodukter og skalldyr	Fish, shellfish and fish products	-2	A		Fisk og skalldyr	Fisk og fiskeprodukter	Mager fisk	Mager fisk	Fish and shellfish
Sei, pankopanert, fryst, Lerøy	Saithe, breaded, industrially made, Lerøy	735	8	0.7	1.1	1	14.8	0.7	0	Fisk og skalldyr	Fish and shellfish	Fisk, fiskeprodukter og skalldyr	Fish, shellfish and fish products	-1	A		Fisk og skalldyr	Fisk og fiskeprodukter	Mager fisk	Mager fisk	Fish and shellfish
Sei, panert, fryst, kjøpt	Saithe, breaded, industrially made	764	7.6	0.7	1.7	1	14.6	0.6	0	Fisk og skalldyr	Fish and shellfish	Fisk, fiskeprodukter og skalldyr	Fish, shellfish and fish products	-2	A		Fisk og skalldyr	Fisk og fiskeprodukter	Mager fisk	Mager fisk	Fish and shellfish
Fiskepinner, Findus	Fish fingers, pre-fried, industrially made, Findus	756	7.9	0.6	1.5	1	11.1	0.6	0	Fisk og skalldyr	Fish and shellfish	Retter med fisk, skalldyr, o.l.	Fish products, prepared	0	A		Fisk og skalldyr	Retter med fisk, skalldyr, o.l.	Retter med fisk, skalldyr, o.l.	Retter med fisk, skalldyr, o.l.	Fish and shellfish
Fiskekaker, Lofoten	Fish cakes, industrially made, Lofoten	462	4.4	1.5	1	0	11.9	1.1	0	Fisk og skalldyr	Fish and shellfish	Fisk, fiskeprodukter og skalldyr	Fish, shellfish and fish products	3	C		Fisk og skalldyr	Fisk og fiskeprodukter	Fiskeprodukter og fiskepålegg	Fiskeprodukter og fiskepålegg	Fish and shellfish
Fiskekaker, Godehav	Fish cakes, industrially made, Godehav	463	3.6	0.6	1.5	1	12.3	1.6	0	Fisk og skalldyr	Fish and shellfish	Fisk, fiskeprodukter og skalldyr	Fish, shellfish and fish products	3	C		Fisk og skalldyr	Fisk og fiskeprodukter	Fiskeprodukter og fiskepålegg	Fiskeprodukter og fiskepålegg	Fish and shellfish
Fiskekaker, Fiskemannen	Fish cakes, industrially made, Fiskemannen	403	3.5	0.4	1	0	11.1	1.3	0	Fisk og skalldyr	Fish and shellfish	Fisk, fiskeprodukter og skalldyr	Fish, shellfish and fish products	3	C		Fisk og skalldyr	Fisk og fiskeprodukter	Fiskeprodukter og fiskepålegg	Fiskeprodukter og fiskepålegg	Fish and shellfish
Fiskekaker, Coop	Fish cakes, industrially made, Coop	516	5.3	0.5	0.8	0	11.9	2.1	0	Fisk og skalldyr	Fish and shellfish	Fisk, fiskeprodukter og skalldyr	Fish, shellfish and fish products	11	D		Fisk og skalldyr	Fisk og fiskeprodukter	Fiskeprodukter og fiskepålegg	Fiskeprodukter og fiskepålegg	Fish and shellfish
Fiskekarbonader, Godehav	Fish patties, industrially made, Godehav	484	3.8	0.6	1.9	1	11.2	1.6	0	Fisk og skalldyr	Fish and shellfish	Fisk, fiskeprodukter og skalldyr	Fish, shellfish and fish products	4	C		Fisk og skalldyr	Fisk og fiskeprodukter	Fiskeprodukter og fiskepålegg	Fiskeprodukter og fiskepålegg	Fish and shellfish
Fiskekarbonader, Fiskemannen	Fish patties, industrially made, Fiskemannen	377	2.5	0.3	0.8	0	12.3	1.1	0	Fisk og skalldyr	Fish and shellfish	Fisk, fiskeprodukter og skalldyr	Fish, shellfish and fish products	1	B		Fisk og skalldyr	Fisk og fiskeprodukter	Fiskeprodukter og fiskepålegg	Fiskeprodukter og fiskepålegg	Fish and shellfish
Fiskekarbonader, Berggren	Fish patties, industrially made, Berggren	488	4.8	0.5	0.9	1	11.1	1.7	0	Fisk og skalldyr	Fish and shellfish	Fisk, fiskeprodukter og skalldyr	Fish, shellfish and fish products	5	C		Fisk og skalldyr	Fisk og fiskeprodukter	Fiskeprodukter og fiskepålegg	Fiskeprodukter og fiskepålegg	Fish and shellfish
Fiskekarbonader, kjøpt	Fish patties, industrially made	450	3.7	0.5	1.2	1	11.5	1.5	0	Fisk og skalldyr	Fish and shellfish	Fisk, fiskeprodukter og skalldyr	Fish, shellfish and fish products	4	C		Fisk og skalldyr	Fisk og fiskeprodukter	Fiskeprodukter og fiskepålegg	Fiskeprodukter og fiskepålegg	Fish and shellfish
Fiskegrateng, Findus Familiens fiskegrateng	Fish gratin, industrially made, Findus Familiens fiskegrateng	566	4.7	0.6	2.5	1	8	0.8	0	Fisk og skalldyr	Fish and shellfish	Retter med fisk, skalldyr, o.l.	Fish products, prepared	1	B		Fisk og skalldyr	Retter med fisk, skalldyr, o.l.	Retter med fisk, skalldyr, o.l.	Retter med fisk, skalldyr, o.l.	Fish and shellfish
Fiskegrateng, Enghav Fiskegrateng med makaroni	Fish gratin, industrially made, Enghav Fiskegrateng med makaroni	493	4.8	0.6	4	1	7.2	0.8	0	Fisk og skalldyr	Fish and shellfish	Retter med fisk, skalldyr, o.l.	Fish products, prepared	3	C		Fisk og skalldyr	Retter med fisk, skalldyr, o.l.	Retter med fisk, skalldyr, o.l.	Retter med fisk, skalldyr, o.l.	Fish and shellfish
Fiskegrateng, Coop X-tra Fiskegrateng	Fish gratin, industrially made, Coop X-tra Fiskegrateng	490	4.6	0.5	4	1	7.3	0.8	0	Fisk og skalldyr	Fish and shellfish	Retter med fisk, skalldyr, o.l.	Fish products, prepared	2	B		Fisk og skalldyr	Retter med fisk, skalldyr, o.l.	Retter med fisk, skalldyr, o.l.	Retter med fisk, skalldyr, o.l.	Fish and shellfish
Fiskegrateng, First Price Fiskegrateng med makaroni	Fish gratin, industrially made, First Price Fiskegrateng med makaroni	458	4.4	0.5	3.8	1	7.5	0.7	0	Fisk og skalldyr	Fish and shellfish	Retter med fisk, skalldyr, o.l.	Fish products, prepared	2	B		Fisk og skalldyr	Retter med fisk, skalldyr, o.l.	Retter med fisk, skalldyr, o.l.	Retter med fisk, skalldyr, o.l.	Fish and shellfish
Fiskegrateng, kjøpt	Fish gratin, industrially made	502	4.6	0.6	3.6	1	7.5	0.8	0	Fisk og skalldyr	Fish and shellfish	Retter med fisk, skalldyr, o.l.	Fish products, prepared	2	B		Fisk og skalldyr	Retter med fisk, skalldyr, o.l.	Retter med fisk, skalldyr, o.l.	Retter med fisk, skalldyr, o.l.	Fish and shellfish
Surimi, LobNobs	Surimi, LobNobs	388	0.5	0.1	4.2	0	10.4	2.1	0	Fisk og skalldyr	Fish and shellfish	Fisk, fiskeprodukter og skalldyr	Fish, shellfish and fish products	12	D		Fisk og skalldyr	Fisk og fiskeprodukter	Fiskeprodukter og fiskepålegg	Fiskeprodukter og fiskepålegg	Fish and shellfish
Strandsnegle, norsk	Periwinkle, common, Norwegian	367	1.4	0.2	0	0	15.2	1.1	0	Fisk og skalldyr	Fish and shellfish	Fisk, fiskeprodukter og skalldyr	Fish, shellfish and fish products	0	A		Fisk og skalldyr	Skalldyr, fiskeinnmat	Skalldyr, fiskeinnmat	Skalldyr, fiskeinnmat	Fish and shellfish
Sushi, maki, California	Sushi, maki, California	480	1.9	0.3	0.9	0	4	0.5	0	Fisk og skalldyr	Fish and shellfish	Retter med fisk, skalldyr, o.l.	Fish products, prepared	2	B		Fisk og skalldyr	Retter med fisk, skalldyr, o.l.	Retter med fisk, skalldyr, o.l.	Retter med fisk, skalldyr, o.l.	Fish and shellfish
Sushi, maki, tempura	Sushi, maki, tempura	553	3.3	0.9	0.3	1	4.4	0.3	0	Fisk og skalldyr	Fish and shellfish	Retter med fisk, skalldyr, o.l.	Fish products, prepared	1	B		Fisk og skalldyr	Retter med fisk, skalldyr, o.l.	Retter med fisk, skalldyr, o.l.	Retter med fisk, skalldyr, o.l.	Fish and shellfish
Sushi, maki, scampi	Sushi, maki, scampi	470	1.9	0.3	0.3	0	5.7	0.4	0	Fisk og skalldyr	Fish and shellfish	Retter med fisk, skalldyr, o.l.	Fish products, prepared	0	A		Fisk og skalldyr	Retter med fisk, skalldyr, o.l.	Retter med fisk, skalldyr, o.l.	Retter med fisk, skalldyr, o.l.	Fish and shellfish
Sushi, nigiri, scampi	Sushi, nigiri, scampi	465	0.4	0.1	0.2	0	8.8	0.5	0	Fisk og skalldyr	Fish and shellfish	Retter med fisk, skalldyr, o.l.	Fish products, prepared	0	A		Fisk og skalldyr	Retter med fisk, skalldyr, o.l.	Retter med fisk, skalldyr, o.l.	Retter med fisk, skalldyr, o.l.	Fish and shellfish
Sushi, nigiri, kamskjell	Sushi, nigiri, scallops	440	0.5	0.1	0.2	0	7.2	0	0	Fisk og skalldyr	Fish and shellfish	Retter med fisk, skalldyr, o.l.	Fish products, prepared	-1	A		Fisk og skalldyr	Retter med fisk, skalldyr, o.l.	Retter med fisk, skalldyr, o.l.	Retter med fisk, skalldyr, o.l.	Fish and shellfish
Kaviar, polarkaviar	Caviar, polar	1960	43	3	13.7	0	8	4.3	0	Fisk og skalldyr	Fish and shellfish	Fisk, fiskeprodukter og skalldyr	Fish, shellfish and fish products	30	E		Fisk og skalldyr	Fisk og fiskeprodukter	Fiskeprodukter og fiskepålegg	Fiskeprodukter og fiskepålegg	Fish and shellfish
Krepsehale, i lake, avrent	Lobster tail, in brine, drained	296	0.4	0.1	0	0	15.6	2.1	0	Fisk og skalldyr	Fish and shellfish	Fisk, fiskeprodukter og skalldyr	Fish, shellfish and fish products	4	C		Fisk og skalldyr	Skalldyr, fiskeinnmat	Skalldyr, fiskeinnmat	Skalldyr, fiskeinnmat	Fish and shellfish
Laksepålegg, med vårløk og sitron	Salmon spread, with spring onion and lemon	1073	23	2	1	0	12	1.3	0	Fisk og skalldyr	Fish and shellfish	Fisk, fiskeprodukter og skalldyr	Fish, shellfish and fish products	6	C		Fisk og skalldyr	Fisk og fiskeprodukter	Fiskeprodukter og fiskepålegg	Fiskeprodukter og fiskepålegg	Fish and shellfish
Byggryn	Barley, uncooked	1384	1.1	0.2	0.9	11	8.6	0	0	Korn- og bakevarer	Cereals	Gryn, ris, pasta	Grain, rice, pasta	-4	A		Korn- og bakevarer, frø og nøtter	Gryn, ris, pasta	Gryn, ris, pasta, råvare	Gryn, ris, pasta, råvare	Cereals, seed and nuts
Byggmel	Barley flour	1414	2	0.4	0.7	10	8.7	0	0	Korn- og bakevarer	Cereals	Mel	Flour	-4	A		Korn- og bakevarer, frø og nøtter	Mel	Mel	Mel	Cereals, seed and nuts
Havregryn, lettkokte/store	Rolled oats	1553	6.7	1	1	12	14.1	0	0	Korn- og bakevarer	Cereals	Gryn, ris, pasta	Grain, rice, pasta	-7	A		Korn- og bakevarer, frø og nøtter	Gryn, ris, pasta	Gryn, ris, pasta, råvare	Gryn, ris, pasta, råvare	Cereals, seed and nuts
Havremel	Oatmeal	1573	7	1.5	1.3	9	11.7	0	0	Korn- og bakevarer	Cereals	Mel	Flour	-4	A		Korn- og bakevarer, frø og nøtter	Mel	Mel	Mel	Cereals, seed and nuts
Hirse, hele korn	Millet, grain	1444	2.9	0.6	0.6	3	10.5	0	0	Korn- og bakevarer	Cereals	Gryn, ris, pasta	Grain, rice, pasta	0	A		Korn- og bakevarer, frø og nøtter	Gryn, ris, pasta	Gryn, ris, pasta, råvare	Gryn, ris, pasta, råvare	Cereals, seed and nuts
Hvetemel, sammalt, fint/grovt	Wheat flour, wholemeal	1392	2.1	0.3	0.8	13	13.4	0	0	Korn- og bakevarer	Cereals	Mel	Flour	-6	A		Korn- og bakevarer, frø og nøtter	Mel	Mel	Mel	Cereals, seed and nuts
Hvetekim	Wheatgerm	1384	9.3	1.6	13.3	18	27.4	0	0	Korn- og bakevarer	Cereals	Mel	Flour	-4	A		Korn- og bakevarer, frø og nøtter	Mel	Mel	Mel	Cereals, seed and nuts
Kruskakli, hvetekli, Møllerens	Wheat bran, Møllerens	1007	3.5	0.5	2	51	16.3	0	0	Korn- og bakevarer	Cereals	Mel	Flour	-8	A		Korn- og bakevarer, frø og nøtter	Mel	Mel	Mel	Cereals, seed and nuts
Hvete, helkorn	Wheat, grain	1330	2.4	0.3	2	12	13	0	0	Korn- og bakevarer	Cereals	Gryn, ris, pasta	Grain, rice, pasta	-7	A		Korn- og bakevarer, frø og nøtter	Gryn, ris, pasta	Gryn, ris, pasta, råvare	Gryn, ris, pasta, råvare	Cereals, seed and nuts
Hvetemel, siktet	Wheat flour, 80 % extraction	1452	1.4	0.2	0.3	5	12.1	0	0	Korn- og bakevarer	Cereals	Mel	Flour	-3	A		Korn- og bakevarer, frø og nøtter	Mel	Mel	Mel	Cereals, seed and nuts
Linfrø, knuste	Linseeds, flax seeds, crushed	2116	42.2	3.7	1.6	27	18.3	0.1	0	Nøtter og frø	Nuts and seeds	Nøtter og frø	Nuts and seeds	-11	A		Korn- og bakevarer, frø og nøtter	Nøtter, mandler og frø	Nøtter, mandler og frø	Nøtter, mandler og frø	Cereals, seed and nuts
Maismel	Cornmeal	1542	2.3	0.3	0.9	6	6	0	0	Korn- og bakevarer	Cereals	Mel	Flour	-1	A		Korn- og bakevarer, frø og nøtter	Mel	Mel	Mel	Cereals, seed and nuts
Maisstivelse	Corn starch	1510	0	0	0	0	0	0	0	Korn- og bakevarer	Cereals	Mel	Flour	4	C		Korn- og bakevarer, frø og nøtter	Mel	Mel	Mel	Cereals, seed and nuts
Pasta, naturell, tørr	Pasta, plain, macaroni, spaghetti etc., uncooked	1471	1.3	0.1	0.5	4	11.9	0	0	Korn- og bakevarer	Cereals	Gryn, ris, pasta	Grain, rice, pasta	-1	A		Korn- og bakevarer, frø og nøtter	Gryn, ris, pasta	Gryn, ris, pasta, råvare	Gryn, ris, pasta, råvare	Cereals, seed and nuts
Potetmel, potetstivelse	Potato starch	1431	0	0	0	0	0	0	0	Korn- og bakevarer	Cereals	Mel	Flour	4	C		Korn- og bakevarer, frø og nøtter	Mel	Mel	Mel	Cereals, seed and nuts
Ris, upolert, naturris, langkornet, tørr	Rice, brown, long-grain, uncooked	1542	3	0.6	0.5	4	9.4	0	0	Korn- og bakevarer	Cereals	Gryn, ris, pasta	Grain, rice, pasta	0	A		Korn- og bakevarer, frø og nøtter	Gryn, ris, pasta	Gryn, ris, pasta, råvare	Gryn, ris, pasta, råvare	Cereals, seed and nuts
Ris, polert, parboiled, langkornet, tørr	Rice, white, parboiled, long-grain, uncooked	1474	1.2	0.2	0.4	1	7.7	0	0	Korn- og bakevarer	Cereals	Gryn, ris, pasta	Grain, rice, pasta	1	B		Korn- og bakevarer, frø og nøtter	Gryn, ris, pasta	Gryn, ris, pasta, råvare	Gryn, ris, pasta, råvare	Cereals, seed and nuts
Ris, grøtris, 1 times koketid, tørr	Rice, white, short-grain, for porridge, uncooked	1516	0.8	0.1	0.2	1	6.4	0	0	Korn- og bakevarer	Cereals	Gryn, ris, pasta	Grain, rice, pasta	2	B		Korn- og bakevarer, frø og nøtter	Gryn, ris, pasta	Gryn, ris, pasta, råvare	Gryn, ris, pasta, råvare	Cereals, seed and nuts
Ris, hurtigris, tørr	Rice, white, pre-boiled, uncooked	1523	0.7	0.1	0.6	3	8.5	0	0	Korn- og bakevarer	Cereals	Gryn, ris, pasta	Grain, rice, pasta	1	B		Korn- og bakevarer, frø og nøtter	Gryn, ris, pasta	Gryn, ris, pasta, råvare	Gryn, ris, pasta, råvare	Cereals, seed and nuts
Rugmel, sammalt	Rye flour, wholemeal	1322	1.5	0.2	1.2	19	9.1	0	0	Korn- og bakevarer	Cereals	Mel	Flour	-5	A		Korn- og bakevarer, frø og nøtter	Mel	Mel	Mel	Cereals, seed and nuts
Rugmel, siktet	Rye flour	1405	1.2	0.2	0.6	11	5.8	0	0	Korn- og bakevarer	Cereals	Mel	Flour	-3	A		Korn- og bakevarer, frø og nøtter	Mel	Mel	Mel	Cereals, seed and nuts
Semulegryn, hvetegryn	Semolina, wheat meal	1438	2	0.2	1.6	3	10	0	0	Korn- og bakevarer	Cereals	Gryn, ris, pasta	Grain, rice, pasta	0	A		Korn- og bakevarer, frø og nøtter	Gryn, ris, pasta	Gryn, ris, pasta, råvare	Gryn, ris, pasta, råvare	Cereals, seed and nuts
Sesamfrø, med skall	Sesame seeds, with shell	2454	53.8	7.4	1.2	13	19.6	0	0	Nøtter og frø	Nuts and seeds	Nøtter og frø	Nuts and seeds	-9	A		Korn- og bakevarer, frø og nøtter	Nøtter, mandler og frø	Nøtter, mandler og frø	Nøtter, mandler og frø	Cereals, seed and nuts
Corn flakes, Kelloggs	Corn flakes, Kelloggs	1617	1	0.2	8.8	4	7.1	1.1	0	Korn- og bakevarer	Cereals	Kornblanding, frokostkorn	Breakfast cereals, muesli	10	C		Korn- og bakevarer, frø og nøtter	Kornblanding, frokostkorn	Kornblanding, frokostkorn	Kornblanding, frokostkorn	Cereals, seed and nuts
Kornblanding, 4-korn	Breakfast cereal, wheat, barley, rye, oat, no sugar, 4-korn	1397	2.9	0.4	1.3	13	11.2	0	0	Korn- og bakevarer	Cereals	Kornblanding, frokostkorn	Breakfast cereals, muesli	-5	A		Korn- og bakevarer, frø og nøtter	Kornblanding, frokostkorn	Kornblanding, frokostkorn	Kornblanding, frokostkorn	Cereals, seed and nuts
Puffet hvete, med sukker og honning, Honni korn	Puffed wheat, with sugar and honey, Honni Korn	1617	1.5	0.4	43	4	6	0.1	0	Korn- og bakevarer	Cereals	Kornblanding, frokostkorn	Breakfast cereals, muesli	15	D		Korn- og bakevarer, frø og nøtter	Kornblanding, frokostkorn	Kornblanding, frokostkorn	Kornblanding, frokostkorn	Cereals, seed and nuts
Puffet havre, Havrenøtter	Puffed oats	1701	6.5	0.9	0.2	6	14.1	0	0	Korn- og bakevarer	Cereals	Kornblanding, frokostkorn	Breakfast cereals, muesli	-4	A		Korn- og bakevarer, frø og nøtter	Kornblanding, frokostkorn	Kornblanding, frokostkorn	Kornblanding, frokostkorn	Cereals, seed and nuts
Puffet hvete, Hvetenøtter	Puffed wheat	1599	2.2	0.3	0.6	11	15.5	0	0	Korn- og bakevarer	Cereals	Kornblanding, frokostkorn	Breakfast cereals, muesli	-7	A		Korn- og bakevarer, frø og nøtter	Kornblanding, frokostkorn	Kornblanding, frokostkorn	Kornblanding, frokostkorn	Cereals, seed and nuts
Puffet ris	Puffed rice	1604	0.9	0.2	0.3	1	6	0	0	Korn- og bakevarer	Cereals	Kornblanding, frokostkorn	Breakfast cereals, muesli	2	B		Korn- og bakevarer, frø og nøtter	Kornblanding, frokostkorn	Kornblanding, frokostkorn	Kornblanding, frokostkorn	Cereals, seed and nuts
Loff, fint brød (0-25 %), kjøpt	Bread, white (0-25 %), industrially made	1120	2.2	0.6	0.2	4	9.1	0.9	0	Korn- og bakevarer	Cereals	Brødvarer	Bread, rolls, etc	3	C		Korn- og bakevarer, frø og nøtter	Brødvarer, industribakt	Brødvarer, industribakt	Brødvarer, industribakt	Cereals, seed and nuts
Hamburgerbrød, fint, kjøpt	Hamburger bun	1274	8.3	0.7	5.9	2	6.6	0.7	0	Korn- og bakevarer	Cereals	Brødvarer	Bread, rolls, etc	5	C		Korn- og bakevarer, frø og nøtter	Brødvarer, industribakt	Brødvarer, industribakt	Brødvarer, industribakt	Cereals, seed and nuts
Pizzabunn, uten fyll	Pizza crust, no filling	1004	3.2	0.4	0.2	3	7.9	0.7	0	Korn- og bakevarer	Cereals	Brødvarer	Bread, rolls, etc	2	B		Korn- og bakevarer, frø og nøtter	Brødvarer, industribakt	Brødvarer, industribakt	Brødvarer, industribakt	Cereals, seed and nuts
Pølsebrød, fint, kjøpt	Hot dog bun	1282	8.2	0.7	7.2	2	6.5	0.4	0	Korn- og bakevarer	Cereals	Brødvarer	Bread, rolls, etc	4	C		Korn- og bakevarer, frø og nøtter	Brødvarer, industribakt	Brødvarer, industribakt	Brødvarer, industribakt	Cereals, seed and nuts
Rundstykke, fint, kjøpt	Rolls, white, industrially made	1169	3.3	1	0.2	4	9.2	0.7	0	Korn- og bakevarer	Cereals	Brødvarer	Bread, rolls, etc	2	B		Korn- og bakevarer, frø og nøtter	Brødvarer, industribakt	Brødvarer, industribakt	Brødvarer, industribakt	Cereals, seed and nuts
Flatbrød, kjøpt	Flatbread, hard	1441	1.2	0.3	3.3	9	10.4	0.9	0	Korn- og bakevarer	Cereals	Knekkebrød, smørbrødkjeks o.l.	Crisp bread, crackers etc	-1	A		Korn- og bakevarer, frø og nøtter	Knekkebrød, smørbrøskjeks o.l.	Knekkebrød, smørbrøskjeks o.l.	Knekkebrød, smørbrøskjeks o.l.	Cereals, seed and nuts
Knekkebrød, lyst	Crisp bread, light	1700	8.5	2.5	4.2	6	11	1	0	Korn- og bakevarer	Cereals	Knekkebrød, smørbrødkjeks o.l.	Crisp bread, crackers etc	9	C		Korn- og bakevarer, frø og nøtter	Knekkebrød, smørbrøskjeks o.l.	Knekkebrød, smørbrøskjeks o.l.	Knekkebrød, smørbrøskjeks o.l.	Cereals, seed and nuts
Knekkebrød, rug, Husman	Crisp bread, wholemeal flour, rye, Husman	1348	1.1	0.1	1.7	14	7.8	1	0	Korn- og bakevarer	Cereals	Knekkebrød, smørbrødkjeks o.l.	Crisp bread, crackers etc	0	A		Korn- og bakevarer, frø og nøtter	Knekkebrød, smørbrøskjeks o.l.	Knekkebrød, smørbrøskjeks o.l.	Knekkebrød, smørbrøskjeks o.l.	Cereals, seed and nuts
Klibrød, med hvetekli	Crisp bread, 100 % wheat bran	1303	3.2	0.5	1.6	37	13.7	1.1	0	Korn- og bakevarer	Cereals	Knekkebrød, smørbrødkjeks o.l.	Crisp bread, crackers etc	-2	A		Korn- og bakevarer, frø og nøtter	Knekkebrød, smørbrøskjeks o.l.	Knekkebrød, smørbrøskjeks o.l.	Knekkebrød, smørbrøskjeks o.l.	Cereals, seed and nuts
Skonrokk, grov	Rusk, wholemeal	1659	8.7	2.1	1.4	9	11	1.3	0	Korn- og bakevarer	Cereals	Knekkebrød, smørbrødkjeks o.l.	Crisp bread, crackers etc	7	C		Korn- og bakevarer, frø og nøtter	Knekkebrød, smørbrøskjeks o.l.	Knekkebrød, smørbrøskjeks o.l.	Knekkebrød, smørbrøskjeks o.l.	Cereals, seed and nuts
Kjeks, fet, Cream cracker	Cracker, Cream cracker	715	9.8	3.6	11	3	8	2.2	0	Korn- og bakevarer	Cereals	Knekkebrød, smørbrødkjeks o.l.	Crisp bread, crackers etc	18	D		Korn- og bakevarer, frø og nøtter	Knekkebrød, smørbrøskjeks o.l.	Knekkebrød, smørbrøskjeks o.l.	Knekkebrød, smørbrøskjeks o.l.	Cereals, seed and nuts
Kjeks, mager, usøtet, Frokost		280	1.3	0.2	0	4	10.4	2	0	Korn- og bakevarer	Cereals	Knekkebrød, smørbrødkjeks o.l.	Crisp bread, crackers etc	4	C		Korn- og bakevarer, frø og nøtter	Knekkebrød, smørbrøskjeks o.l.	Knekkebrød, smørbrøskjeks o.l.	Knekkebrød, smørbrøskjeks o.l.	Cereals, seed and nuts
Kjeks, grov, Kornmo	Cracker, wholemeal flour, Kornmo	1767	12.9	2	13.4	7	10.1	0.3	0	Korn- og bakevarer	Cereals	Småkaker, søt kjeks, kavring	Cookies, sweet biscuits, rusks	2	B		Korn- og bakevarer, frø og nøtter	Småkaker, søt kjeks, kavring	Småkaker, søt kjeks, kavring	Småkaker, søt kjeks, kavring	Cereals, seed and nuts
Kjeks, søt, kremfyll	Biscuit, sweet, filled	2014	21.2	12.5	31.9	2	5.9	0.7	0	Korn- og bakevarer	Cereals	Småkaker, søt kjeks, kavring	Cookies, sweet biscuits, rusks	28	E		Korn- og bakevarer, frø og nøtter	Småkaker, søt kjeks, kavring	Småkaker, søt kjeks, kavring	Småkaker, søt kjeks, kavring	Cereals, seed and nuts
Kjeks, søt, Mariekjeks	Biscuit, sweet, Marie	1879	12.8	5.1	20	3	6.6	1.1	0	Korn- og bakevarer	Cereals	Småkaker, søt kjeks, kavring	Cookies, sweet biscuits, rusks	20	E		Korn- og bakevarer, frø og nøtter	Småkaker, søt kjeks, kavring	Småkaker, søt kjeks, kavring	Småkaker, søt kjeks, kavring	Cereals, seed and nuts
Kjeks, søt, Gjende	Biscuit, sweet, Gjende	1942	18.6	10.3	21.2	4	6.6	0.7	0	Korn- og bakevarer	Cereals	Småkaker, søt kjeks, kavring	Cookies, sweet biscuits, rusks	23	E		Korn- og bakevarer, frø og nøtter	Småkaker, søt kjeks, kavring	Småkaker, søt kjeks, kavring	Småkaker, søt kjeks, kavring	Cereals, seed and nuts
Tykklefse, uten fyll	Flatbread, soft, Norwegian, lefse, thick, no filling	1431	10.6	4	20.7	2	6.7	0.3	0	Korn- og bakevarer	Cereals	Søt gjærbakst, lefser, vafler o.l.	Yeast cake, griddle cake, waffle	14	D		Korn- og bakevarer, frø og nøtter	Søt gjærbakst, lefser, vafler o.l.	Søt gjærbakst, lefser, vafler o.l.	Søt gjærbakst, lefser, vafler o.l.	Cereals, seed and nuts
Tykklefse, påsmurt, kjøpt	Flatbread, soft, Norwegian, lefse, thick, filled, industrially made	1674	20.7	8.5	22.2	2	5.2	0.4	0	Korn- og bakevarer	Cereals	Søt gjærbakst, lefser, vafler o.l.	Yeast cake, griddle cake, waffle	19	E		Korn- og bakevarer, frø og nøtter	Søt gjærbakst, lefser, vafler o.l.	Søt gjærbakst, lefser, vafler o.l.	Søt gjærbakst, lefser, vafler o.l.	Cereals, seed and nuts
Potetlompe, potetlefse, kjøpt	Potato flatbread, soft, lompe	696	0.4	0.1	1.9	3	4.8	0.8	0	Korn- og bakevarer	Cereals	Søt gjærbakst, lefser, vafler o.l.	Yeast cake, griddle cake, waffle	4	C		Korn- og bakevarer, frø og nøtter	Søt gjærbakst, lefser, vafler o.l.	Søt gjærbakst, lefser, vafler o.l.	Søt gjærbakst, lefser, vafler o.l.	Cereals, seed and nuts
Vafler, med egg og helmelk	Waffles, with egg and whole milk	917	9.2	4	6.9	1	7.3	0.5	0	Korn- og bakevarer	Cereals	Søt gjærbakst, lefser, vafler o.l.	Yeast cake, griddle cake, waffle	6	C		Korn- og bakevarer, frø og nøtter	Søt gjærbakst, lefser, vafler o.l.	Søt gjærbakst, lefser, vafler o.l.	Søt gjærbakst, lefser, vafler o.l.	Cereals, seed and nuts
Vafler, med fløte/rømme, uten egg	Waffles, with cream or sour cream, without eggs	1129	16	9.9	1.4	2	5.2	0.4	0	Korn- og bakevarer	Cereals	Søt gjærbakst, lefser, vafler o.l.	Yeast cake, griddle cake, waffle	13	D		Korn- og bakevarer, frø og nøtter	Søt gjærbakst, lefser, vafler o.l.	Søt gjærbakst, lefser, vafler o.l.	Søt gjærbakst, lefser, vafler o.l.	Cereals, seed and nuts
Delfiakake	Chocolate cake, high fat content (coconut fat)	2200	43	35	25	2	4.7	0.1	0	Korn- og bakevarer	Cereals	Andre kaker o.l.	Other cakes etc	23	E		Korn- og bakevarer, frø og nøtter	Andre kaker o.l.	Andre kaker o.l.	Andre kaker o.l.	Cereals, seed and nuts
Formkake, med mindre fett	Cake, pound, plain, fat reduced	1325	9	3.7	19.8	2	6.8	0.4	0	Korn- og bakevarer	Cereals	Andre kaker o.l.	Other cakes etc	12	D		Korn- og bakevarer, frø og nøtter	Andre kaker o.l.	Andre kaker o.l.	Andre kaker o.l.	Cereals, seed and nuts
Formkake, marmor	Cake, pound, plain, marbled	1502	16.6	6.8	22.9	2	7.4	0.5	0	Korn- og bakevarer	Cereals	Andre kaker o.l.	Other cakes etc	18	D		Korn- og bakevarer, frø og nøtter	Andre kaker o.l.	Andre kaker o.l.	Andre kaker o.l.	Cereals, seed and nuts
Formkake, fet, dansk sandkake	Cake, pound, Danish	1694	22	9	26.7	1	5	0.4	0	Korn- og bakevarer	Cereals	Andre kaker o.l.	Other cakes etc	21	E		Korn- og bakevarer, frø og nøtter	Andre kaker o.l.	Andre kaker o.l.	Andre kaker o.l.	Cereals, seed and nuts
Fyrstekake, med epler	Cake, macaroon, Norwegian Prince cake, with apples	1312	13	5.3	21.7	2	4.9	0.2	0	Korn- og bakevarer	Cereals	Andre kaker o.l.	Other cakes etc	14	D		Korn- og bakevarer, frø og nøtter	Andre kaker o.l.	Andre kaker o.l.	Andre kaker o.l.	Cereals, seed and nuts
Fyrstekake, med mandler	Cake, macaroon, Norwegian Prince cake, with minced almonds	1771	21.4	5.7	28.5	3	8.8	0.4	0	Korn- og bakevarer	Cereals	Andre kaker o.l.	Other cakes etc	19	E		Korn- og bakevarer, frø og nøtter	Andre kaker o.l.	Andre kaker o.l.	Andre kaker o.l.	Cereals, seed and nuts
Hvetekake	Cake, yeast, sweet	1165	5	2.7	5.9	3	9.1	0.7	0	Korn- og bakevarer	Cereals	Søt gjærbakst, lefser, vafler o.l.	Yeast cake, griddle cake, waffle	6	C		Korn- og bakevarer, frø og nøtter	Søt gjærbakst, lefser, vafler o.l.	Søt gjærbakst, lefser, vafler o.l.	Søt gjærbakst, lefser, vafler o.l.	Cereals, seed and nuts
Julekake	Cake, yeast, with dried fruit, Norwegian Christmas cake	1329	8.5	3.5	17.5	3	7.5	0.5	0	Korn- og bakevarer	Cereals	Søt gjærbakst, lefser, vafler o.l.	Yeast cake, griddle cake, waffle	13	D		Korn- og bakevarer, frø og nøtter	Søt gjærbakst, lefser, vafler o.l.	Søt gjærbakst, lefser, vafler o.l.	Søt gjærbakst, lefser, vafler o.l.	Cereals, seed and nuts
Kokosmakroner	Coconut macaroon	1907	28	24.8	42	7	5.9	0.2	0	Korn- og bakevarer	Cereals	Småkaker, søt kjeks, kavring	Cookies, sweet biscuits, rusks	23	E		Korn- og bakevarer, frø og nøtter	Småkaker, søt kjeks, kavring	Småkaker, søt kjeks, kavring	Småkaker, søt kjeks, kavring	Cereals, seed and nuts
Kransekake	Marzipan ring cake	2007	24.5	1.9	48.8	5	11.3	0.1	0	Korn- og bakevarer	Cereals	Småkaker, søt kjeks, kavring	Cookies, sweet biscuits, rusks	18	D		Korn- og bakevarer, frø og nøtter	Småkaker, søt kjeks, kavring	Småkaker, søt kjeks, kavring	Småkaker, søt kjeks, kavring	Cereals, seed and nuts
Kringle, gjærdeig, med tørket frukt	Yeast ring, sweet, with dried fruit	1335	9	3.6	16.1	3	7.9	0.5	1.9	Korn- og bakevarer	Cereals	Søt gjærbakst, lefser, vafler o.l.	Yeast cake, griddle cake, waffle	12	D		Korn- og bakevarer, frø og nøtter	Søt gjærbakst, lefser, vafler o.l.	Søt gjærbakst, lefser, vafler o.l.	Søt gjærbakst, lefser, vafler o.l.	Cereals, seed and nuts
Napoleonskake	Cake, Napoleon, puff pastry filled with custard, icing on top	1244	14.5	6.8	21.9	1	5.3	0.2	0	Korn- og bakevarer	Cereals	Andre kaker o.l.	Other cakes etc	15	D		Korn- og bakevarer, frø og nøtter	Andre kaker o.l.	Andre kaker o.l.	Andre kaker o.l.	Cereals, seed and nuts
Nøttebunn	Flan case bottom, with minced nuts	1740	25.3	2.3	34	3	9.4	0.1	0	Korn- og bakevarer	Cereals	Andre kaker o.l.	Other cakes etc	16	D		Korn- og bakevarer, frø og nøtter	Andre kaker o.l.	Andre kaker o.l.	Andre kaker o.l.	Cereals, seed and nuts
Rullekake, med syltetøy	Swiss roll, jam filling	1047	3.7	1	34.4	1	6.5	0.2	0	Korn- og bakevarer	Cereals	Andre kaker o.l.	Other cakes etc	13	D		Korn- og bakevarer, frø og nøtter	Andre kaker o.l.	Andre kaker o.l.	Andre kaker o.l.	Cereals, seed and nuts
Rullekake, med smørkrem av margarin	Swiss roll, filling made of margarine	1635	19	7.1	36.4	1	6.6	0.5	0	Korn- og bakevarer	Cereals	Andre kaker o.l.	Other cakes etc	23	E		Korn- og bakevarer, frø og nøtter	Andre kaker o.l.	Andre kaker o.l.	Andre kaker o.l.	Cereals, seed and nuts
Serinakaker	Cookie, Christmas, Serinakake	1863	22.6	8.8	22.5	2	7.8	0.4	0	Korn- og bakevarer	Cereals	Småkaker, søt kjeks, kavring	Cookies, sweet biscuits, rusks	20	E		Korn- og bakevarer, frø og nøtter	Småkaker, søt kjeks, kavring	Småkaker, søt kjeks, kavring	Småkaker, søt kjeks, kavring	Cereals, seed and nuts
Sirupskake	Cake, syrup	1053	1	0.3	22.6	2	6.7	0.1	0	Korn- og bakevarer	Cereals	Søt gjærbakst, lefser, vafler o.l.	Yeast cake, griddle cake, waffle	7	C		Korn- og bakevarer, frø og nøtter	Søt gjærbakst, lefser, vafler o.l.	Søt gjærbakst, lefser, vafler o.l.	Søt gjærbakst, lefser, vafler o.l.	Cereals, seed and nuts
Sjokoladekake, med glasur	Cake, chocolate, with icing	1463	9.9	4.2	46.2	1	4.3	0.3	0	Korn- og bakevarer	Cereals	Andre kaker o.l.	Other cakes etc	22	E		Korn- og bakevarer, frø og nøtter	Andre kaker o.l.	Andre kaker o.l.	Andre kaker o.l.	Cereals, seed and nuts
Skolebrød, med melisglasur, eggekrem, kokos, kjøpt	Sweet bun, with custard, icing and desiccated coconut	1355	10.8	4.5	14.3	3	7.3	0.3	0	Korn- og bakevarer	Cereals	Søt gjærbakst, lefser, vafler o.l.	Yeast cake, griddle cake, waffle	13	D		Korn- og bakevarer, frø og nøtter	Søt gjærbakst, lefser, vafler o.l.	Søt gjærbakst, lefser, vafler o.l.	Søt gjærbakst, lefser, vafler o.l.	Cereals, seed and nuts
Smultringer	Doughnut	2279	42.4	24.6	22.3	1	5.1	0.1	0	Korn- og bakevarer	Cereals	Andre kaker o.l.	Other cakes etc	22	E		Korn- og bakevarer, frø og nøtter	Andre kaker o.l.	Andre kaker o.l.	Andre kaker o.l.	Cereals, seed and nuts
Sukkerbrød	Cake, sponge, plain	1241	6.1	1.7	29.1	1	10.4	0.3	0	Korn- og bakevarer	Cereals	Andre kaker o.l.	Other cakes etc	13	D		Korn- og bakevarer, frø og nøtter	Andre kaker o.l.	Andre kaker o.l.	Andre kaker o.l.	Cereals, seed and nuts
Bløtkake, med krem, syltetøy	Cake, sponge, layered, filled with whipped cream and jam	1143	14.7	8.6	24.7	1	4	0.1	6	Korn- og bakevarer	Cereals	Andre kaker o.l.	Other cakes etc	18	D		Korn- og bakevarer, frø og nøtter	Andre kaker o.l.	Andre kaker o.l.	Andre kaker o.l.	Cereals, seed and nuts
Sukkerbrød, med eggekrem, bær, gele	Cake, sponge cake, with custard, jelly and berries	452	3.9	1.9	9	1	4.5	0.1	0	Korn- og bakevarer	Cereals	Andre kaker o.l.	Other cakes etc	3	C		Korn- og bakevarer, frø og nøtter	Andre kaker o.l.	Andre kaker o.l.	Andre kaker o.l.	Cereals, seed and nuts
Terte, uten fyll	Tart shell, no filling	2132	28.4	11.8	17.4	2	8	0.5	0	Korn- og bakevarer	Cereals	Andre kaker o.l.	Other cakes etc	23	E		Korn- og bakevarer, frø og nøtter	Andre kaker o.l.	Andre kaker o.l.	Andre kaker o.l.	Cereals, seed and nuts
Vørterkake	Malt loaf, with raisins	1141	3.1	1.1	14.3	5	6.3	0.3	0	Korn- og bakevarer	Cereals	Søt gjærbakst, lefser, vafler o.l.	Yeast cake, griddle cake, waffle	5	C		Korn- og bakevarer, frø og nøtter	Søt gjærbakst, lefser, vafler o.l.	Søt gjærbakst, lefser, vafler o.l.	Søt gjærbakst, lefser, vafler o.l.	Cereals, seed and nuts
Wienerbrød, med eggekrem	Danish pastry, with custard filling	1619	23.2	8.8	18.9	2	6.8	0.4	0	Korn- og bakevarer	Cereals	Søt gjærbakst, lefser, vafler o.l.	Yeast cake, griddle cake, waffle	18	D		Korn- og bakevarer, frø og nøtter	Søt gjærbakst, lefser, vafler o.l.	Søt gjærbakst, lefser, vafler o.l.	Søt gjærbakst, lefser, vafler o.l.	Cereals, seed and nuts
Finbakstmel		1462	2	0.2	1.6	3	10	0	0	Korn- og bakevarer	Cereals	Mel	Flour	0	A		Korn- og bakevarer, frø og nøtter	Mel	Mel	Mel	Cereals, seed and nuts
Grovbakstmel, 40 % sammalt	Flour, wholemeal, wheat and rye	1365	2	0.2	1.7	8	11.6	0	0	Korn- og bakevarer	Cereals	Mel	Flour	-5	A		Korn- og bakevarer, frø og nøtter	Mel	Mel	Mel	Cereals, seed and nuts
Havrekli	Oatbran	1519	7.5	1.6	3.2	13	12.3	0	0	Korn- og bakevarer	Cereals	Mel	Flour	-5	A		Korn- og bakevarer, frø og nøtter	Mel	Mel	Mel	Cereals, seed and nuts
Solsikkefrø	Sunflower seeds	2565	54.4	5.4	3.4	10	24.2	0	0	Nøtter og frø	Nuts and seeds	Nøtter og frø	Nuts and seeds	-11	A		Korn- og bakevarer, frø og nøtter	Nøtter, mandler og frø	Nøtter, mandler og frø	Nøtter, mandler og frø	Cereals, seed and nuts
Havregrøt, med vann	Porridge, prepared with oats and water	169	0.7	0.1	0.1	1	1.5	0.7	0	Diverse retter, produkter og ingredienser	Other dishes, products and ingredients	Grøt	Porridge	3	C		Diverse retter, produkter og ingredienser	Grøt	Grøt	Grøt	Other dishes, products and ingredients
Risgrøt, med lettmelk	Porridge, prepared with rice and low fat milk	312	0.6	0.4	3.3	0	3.3	0.6	0	Diverse retter, produkter og ingredienser	Other dishes, products and ingredients	Grøt	Porridge	1	B		Diverse retter, produkter og ingredienser	Grøt	Grøt	Grøt	Other dishes, products and ingredients
Eplepai	Pie, apple	902	10.9	4.6	11.8	2	2.7	0.2	62	Korn- og bakevarer	Cereals	Andre kaker o.l.	Other cakes etc	6	C		Korn- og bakevarer, frø og nøtter	Andre kaker o.l.	Andre kaker o.l.	Andre kaker o.l.	Cereals, seed and nuts
Bokhvetemel	Buckwheat flour	1301	2.8	0.3	1.4	5	12	0	0	Korn- og bakevarer	Cereals	Mel	Flour	-3	A		Korn- og bakevarer, frø og nøtter	Mel	Mel	Mel	Cereals, seed and nuts
Pannekaker, med lettmelk, stekt i myk margarin	Pancakes, low-fat milk, fried in soft margarine	722	4.5	1.3	4.1	1	8.1	0.8	0	Diverse retter, produkter og ingredienser	Other dishes, products and ingredients	Pizza, pai, taco, ferdigretter o.l.	Pizza, pie, taco etc	4	C		Diverse retter, produkter og ingredienser	Pizza, pai, taco o.l.	Pizza, pai, taco o.l.	Pizza, pai, taco o.l.	Other dishes, products and ingredients
Peppernøtter	Ginger nuts	2052	21.6	9.6	31.2	3	6.7	0.6	0	Korn- og bakevarer	Cereals	Småkaker, søt kjeks, kavring	Cookies, sweet biscuits, rusks	26	E		Korn- og bakevarer, frø og nøtter	Småkaker, søt kjeks, kavring	Småkaker, søt kjeks, kavring	Småkaker, søt kjeks, kavring	Cereals, seed and nuts
Kjeks, søt, vaffel, fylt	Biscuit, sweet, Wafer, filled	1598	23.5	21.2	38	1	4.1	0	0	Korn- og bakevarer	Cereals	Småkaker, søt kjeks, kavring	Cookies, sweet biscuits, rusks	25	E		Korn- og bakevarer, frø og nøtter	Småkaker, søt kjeks, kavring	Småkaker, søt kjeks, kavring	Småkaker, søt kjeks, kavring	Cereals, seed and nuts
Havre, ristet, med frukt, olje, Crüsli	Breakfast cereal, oats, fruit, vegetable oil, Crüsli	1865	15	1.5	25	7	7	0.1	0	Korn- og bakevarer	Cereals	Kornblanding, frokostkorn	Breakfast cereals, muesli	9	C		Korn- og bakevarer, frø og nøtter	Kornblanding, frokostkorn	Kornblanding, frokostkorn	Kornblanding, frokostkorn	Cereals, seed and nuts
Marengs	Meringue	1650	0	0	92.4	0	4.6	0.2	0	Korn- og bakevarer	Cereals	Andre kaker o.l.	Other cakes etc	19	E		Korn- og bakevarer, frø og nøtter	Andre kaker o.l.	Andre kaker o.l.	Andre kaker o.l.	Cereals, seed and nuts
Havremakroner, kjøpt	Cookie, macaroon with oats	1735	14.4	5	24.6	5	10.8	0.5	0	Korn- og bakevarer	Cereals	Småkaker, søt kjeks, kavring	Cookies, sweet biscuits, rusks	16	D		Korn- og bakevarer, frø og nøtter	Småkaker, søt kjeks, kavring	Småkaker, søt kjeks, kavring	Småkaker, søt kjeks, kavring	Cereals, seed and nuts
Knekkebrød, havre	Crisp bread, wholemeal flour, with oats	1536	5.3	1.3	2.3	10	13	1.5	0	Korn- og bakevarer	Cereals	Knekkebrød, smørbrødkjeks o.l.	Crisp bread, crackers etc	7	C		Korn- og bakevarer, frø og nøtter	Knekkebrød, smørbrøskjeks o.l.	Knekkebrød, smørbrøskjeks o.l.	Knekkebrød, smørbrøskjeks o.l.	Cereals, seed and nuts
Knekkebrød, med ekstra fiber	Crisp bread, with extra fiber	1459	8	1.3	2.5	26	13	1.5	0	Korn- og bakevarer	Cereals	Knekkebrød, smørbrødkjeks o.l.	Crisp bread, crackers etc	7	C		Korn- og bakevarer, frø og nøtter	Knekkebrød, smørbrøskjeks o.l.	Knekkebrød, smørbrøskjeks o.l.	Knekkebrød, smørbrøskjeks o.l.	Cereals, seed and nuts
Flatbrød, havre, kjøpt	Flatbread, hard, with oats	1349	4.2	0.6	3.1	12	13.9	1.3	0	Korn- og bakevarer	Cereals	Knekkebrød, smørbrødkjeks o.l.	Crisp bread, crackers etc	0	A		Korn- og bakevarer, frø og nøtter	Knekkebrød, smørbrøskjeks o.l.	Knekkebrød, smørbrøskjeks o.l.	Knekkebrød, smørbrøskjeks o.l.	Cereals, seed and nuts
Flatbrød, hjemmebakt type, kjøpt	Flatbread, hard, home-made style	1450	1.6	0.3	3.4	12	10.6	1.3	0	Korn- og bakevarer	Cereals	Knekkebrød, smørbrødkjeks o.l.	Crisp bread, crackers etc	1	B		Korn- og bakevarer, frø og nøtter	Knekkebrød, smørbrøskjeks o.l.	Knekkebrød, smørbrøskjeks o.l.	Knekkebrød, smørbrøskjeks o.l.	Cereals, seed and nuts
Sesamfrø, uten skall	Sesame seeds, without shell	2612	57.4	8.6	1.6	9	22.7	0.1	0	Nøtter og frø	Nuts and seeds	Nøtter og frø	Nuts and seeds	-9	A		Korn- og bakevarer, frø og nøtter	Nøtter, mandler og frø	Nøtter, mandler og frø	Nøtter, mandler og frø	Cereals, seed and nuts
Knekkebrød, rug, grovt	Crisp bread, wholemeal flour, rye	1425	1.9	0.4	1.2	16	10	0.7	0	Korn- og bakevarer	Cereals	Knekkebrød, smørbrødkjeks o.l.	Crisp bread, crackers etc	-2	A		Korn- og bakevarer, frø og nøtter	Knekkebrød, smørbrøskjeks o.l.	Knekkebrød, smørbrøskjeks o.l.	Knekkebrød, smørbrøskjeks o.l.	Cereals, seed and nuts
Kjeks, søt, havre og sjokolade	Biscuit, sweet, with oats, chocolate covered	2048	24.2	10.8	30.4	4	7.2	0.5	0	Korn- og bakevarer	Cereals	Småkaker, søt kjeks, kavring	Cookies, sweet biscuits, rusks	25	E		Korn- og bakevarer, frø og nøtter	Småkaker, søt kjeks, kavring	Småkaker, søt kjeks, kavring	Småkaker, søt kjeks, kavring	Cereals, seed and nuts
Kjeks, søt, barnekjeks med sjokolade	Biscuit, sweet, with chocolate, for children	2022	21.3	10.3	31.6	2	7	0.6	0	Korn- og bakevarer	Cereals	Småkaker, søt kjeks, kavring	Cookies, sweet biscuits, rusks	27	E		Korn- og bakevarer, frø og nøtter	Småkaker, søt kjeks, kavring	Småkaker, søt kjeks, kavring	Småkaker, søt kjeks, kavring	Cereals, seed and nuts
Kjeks, søt, barnekjeks	Biscuit, sweet, for children	1852	12.5	4.8	29.8	2	5.9	1.3	0	Korn- og bakevarer	Cereals	Småkaker, søt kjeks, kavring	Cookies, sweet biscuits, rusks	23	E		Korn- og bakevarer, frø og nøtter	Småkaker, søt kjeks, kavring	Småkaker, søt kjeks, kavring	Småkaker, søt kjeks, kavring	Cereals, seed and nuts
Kjeks, Kaptein	Cracker, low-fat, Kaptein	1570	6.4	1.7	2.6	5	14.8	1.4	0	Korn- og bakevarer	Cereals	Knekkebrød, smørbrødkjeks o.l.	Crisp bread, crackers etc	9	C		Korn- og bakevarer, frø og nøtter	Knekkebrød, smørbrøskjeks o.l.	Knekkebrød, smørbrøskjeks o.l.	Knekkebrød, smørbrøskjeks o.l.	Cereals, seed and nuts
Kjeks, søt, sjokoladebiter, nøtter, cookies, små	Biscuit, sweet, cookies, with chocolate and nuts	2056	25.3	12.4	30.7	2	5.7	0.8	0	Korn- og bakevarer	Cereals	Småkaker, søt kjeks, kavring	Cookies, sweet biscuits, rusks	27	E		Korn- og bakevarer, frø og nøtter	Småkaker, søt kjeks, kavring	Småkaker, søt kjeks, kavring	Småkaker, søt kjeks, kavring	Cereals, seed and nuts
Kjeks, salt, fet, Ritz, Seltiner	Cracker, fatty, salted, Ritz, Seltiner	1950	23.4	12.1	7.4	4	8.6	2.1	0	Korn- og bakevarer	Cereals	Knekkebrød, smørbrødkjeks o.l.	Crisp bread, crackers etc	26	E		Korn- og bakevarer, frø og nøtter	Knekkebrød, smørbrøskjeks o.l.	Knekkebrød, smørbrøskjeks o.l.	Knekkebrød, smørbrøskjeks o.l.	Cereals, seed and nuts
Hveteflak ristet, med hvetekli, All-bran Regular	Wheat flakes, roasted, All-Bran Regular	1419	1.8	0.4	13.3	15	10.4	0.7	0	Korn- og bakevarer	Cereals	Kornblanding, frokostkorn	Breakfast cereals, muesli	1	B		Korn- og bakevarer, frø og nøtter	Kornblanding, frokostkorn	Kornblanding, frokostkorn	Kornblanding, frokostkorn	Cereals, seed and nuts
Frokostkorn, sjokoladesmak	Breakfast cereal, chocolate flavoured	1637	2	0.7	38.3	3	7.3	0.7	0	Korn- og bakevarer	Cereals	Kornblanding, frokostkorn	Breakfast cereals, muesli	18	D		Korn- og bakevarer, frø og nøtter	Kornblanding, frokostkorn	Kornblanding, frokostkorn	Kornblanding, frokostkorn	Cereals, seed and nuts
Squashfrø, gresskarfrø	Squash seeds, pumpkin seeds	2425	45.9	7.6	1.3	9	36.3	0.1	0	Nøtter og frø	Nuts and seeds	Nøtter og frø	Nuts and seeds	-8	A		Korn- og bakevarer, frø og nøtter	Nøtter, mandler og frø	Nøtter, mandler og frø	Nøtter, mandler og frø	Cereals, seed and nuts
Vannbakkels, uten fyll	Cream puff, plain, no filling	1634	29.1	11.6	0.4	1	10.5	0.5	0	Korn- og bakevarer	Cereals	Andre kaker o.l.	Other cakes etc	16	D		Korn- og bakevarer, frø og nøtter	Andre kaker o.l.	Andre kaker o.l.	Andre kaker o.l.	Cereals, seed and nuts
Chapatti, med sammalt mel	Chapatis, made with wholemeal flour	1038	1.5	0.3	0.6	10	10	0.7	0	Korn- og bakevarer	Cereals	Brødvarer	Bread, rolls, etc	-3	A		Korn- og bakevarer, frø og nøtter	Brødvarer, industribakt	Brødvarer, industribakt	Brødvarer, industribakt	Cereals, seed and nuts
Pumpernikkel, fullkornsbrød, ekstra grovt (75-100 %), kjøpt	Pumpernickel, extra coarse (75-100 %), rye bread, industrially made	859	1.6	0.2	3.5	10	5.4	0.9	0	Korn- og bakevarer	Cereals	Brødvarer	Bread, rolls, etc	0	A		Korn- og bakevarer, frø og nøtter	Brødvarer, industribakt	Brødvarer, industribakt	Brødvarer, industribakt	Cereals, seed and nuts
Loff, fint brød (0-25 %), halvstekt, stekt	Bread, white (0-25%), bake-off, ready-to-eat	1098	1.6	0.5	2.9	4	9.1	0.9	0	Korn- og bakevarer	Cereals	Brødvarer	Bread, rolls, etc	3	C		Korn- og bakevarer, frø og nøtter	Brødvarer, industribakt	Brødvarer, industribakt	Brødvarer, industribakt	Cereals, seed and nuts
Pitabrød, fint, kjøpt	Pita bread, white, industrially made	967	1	0.2	0.2	4	7.7	1.1	0	Korn- og bakevarer	Cereals	Brødvarer	Bread, rolls, etc	3	C		Korn- og bakevarer, frø og nøtter	Brødvarer, industribakt	Brødvarer, industribakt	Brødvarer, industribakt	Cereals, seed and nuts
Knekkebrød, rug, tynt, Rugsprø, Finncrisp	Crisp bread, wholemeal flour, rye, thin, Rugsprø, Finncrisp	1457	1.7	0.3	2.4	16	11	1.8	0	Korn- og bakevarer	Cereals	Knekkebrød, smørbrødkjeks o.l.	Crisp bread, crackers etc	7	C		Korn- og bakevarer, frø og nøtter	Knekkebrød, smørbrøskjeks o.l.	Knekkebrød, smørbrøskjeks o.l.	Knekkebrød, smørbrøskjeks o.l.	Cereals, seed and nuts
Knekkebrød, glutenfritt	Crisp bread, gluten-free	1604	6.5	2.8	3.9	7	6	2.3	0	Korn- og bakevarer	Cereals	Knekkebrød, smørbrødkjeks o.l.	Crisp bread, crackers etc	14	D		Korn- og bakevarer, frø og nøtter	Knekkebrød, smørbrøskjeks o.l.	Knekkebrød, smørbrøskjeks o.l.	Knekkebrød, smørbrøskjeks o.l.	Cereals, seed and nuts
Kavring, søt, sukkerkavring	Rusk, white, sweet	1865	14.6	4.3	10.7	4	11.7	0.2	0	Korn- og bakevarer	Cereals	Småkaker, søt kjeks, kavring	Cookies, sweet biscuits, rusks	11	D		Korn- og bakevarer, frø og nøtter	Småkaker, søt kjeks, kavring	Småkaker, søt kjeks, kavring	Småkaker, søt kjeks, kavring	Cereals, seed and nuts
Riskaker, lettsaltet	Rice cake, with salt	1609	3	0.7	0.9	5	8	0.3	0	Korn- og bakevarer	Cereals	Knekkebrød, smørbrødkjeks o.l.	Crisp bread, crackers etc	0	A		Korn- og bakevarer, frø og nøtter	Knekkebrød, smørbrøskjeks o.l.	Knekkebrød, smørbrøskjeks o.l.	Knekkebrød, smørbrøskjeks o.l.	Cereals, seed and nuts
Riskaker, usaltet	Rice cake, without salt	1609	3	0.7	0.9	5	8	0	0	Korn- og bakevarer	Cereals	Knekkebrød, smørbrødkjeks o.l.	Crisp bread, crackers etc	-1	A		Korn- og bakevarer, frø og nøtter	Knekkebrød, smørbrøskjeks o.l.	Knekkebrød, smørbrøskjeks o.l.	Knekkebrød, smørbrøskjeks o.l.	Cereals, seed and nuts
Kjeks, søt, grov, Digestive	Biscuit, sweet, wholemeal flour, Digestive	1971	20.3	7.5	16	4	7.2	1.6	0	Korn- og bakevarer	Cereals	Småkaker, søt kjeks, kavring	Cookies, sweet biscuits, rusks	22	E		Korn- og bakevarer, frø og nøtter	Småkaker, søt kjeks, kavring	Småkaker, søt kjeks, kavring	Småkaker, søt kjeks, kavring	Cereals, seed and nuts
Pepperkaker	Gingersnaps	1930	15.9	6.6	35.8	2	5.3	1.7	0	Korn- og bakevarer	Cereals	Småkaker, søt kjeks, kavring	Cookies, sweet biscuits, rusks	29	E		Korn- og bakevarer, frø og nøtter	Småkaker, søt kjeks, kavring	Småkaker, søt kjeks, kavring	Småkaker, søt kjeks, kavring	Cereals, seed and nuts
Berlinerbolle, kjøpt	Berliner, filled dougnut	1768	23.1	11	17	2	7.6	0.6	0	Korn- og bakevarer	Cereals	Søt gjærbakst, lefser, vafler o.l.	Yeast cake, griddle cake, waffle	21	E		Korn- og bakevarer, frø og nøtter	Søt gjærbakst, lefser, vafler o.l.	Søt gjærbakst, lefser, vafler o.l.	Søt gjærbakst, lefser, vafler o.l.	Cereals, seed and nuts
Marsipankake, med syltetøy og krem	Cake, sponge, layered, filled with whipped cream and jam, marzipan covered	1547	25.6	11.3	24.5	1	5.6	0.1	0	Korn- og bakevarer	Cereals	Andre kaker o.l.	Other cakes etc	21	E		Korn- og bakevarer, frø og nøtter	Andre kaker o.l.	Andre kaker o.l.	Andre kaker o.l.	Cereals, seed and nuts
Sjokoladekake, uten glasur	Cake, chocolate, no icing	1468	16.6	6.9	20.5	2	7.1	0.5	0	Korn- og bakevarer	Cereals	Andre kaker o.l.	Other cakes etc	18	D		Korn- og bakevarer, frø og nøtter	Andre kaker o.l.	Andre kaker o.l.	Andre kaker o.l.	Cereals, seed and nuts
Mazarin, kjøpt	Swedish almond cake, macaroon tea cake	1826	20.6	10.6	34.7	2	6.7	0.4	0	Korn- og bakevarer	Cereals	Andre kaker o.l.	Other cakes etc	26	E		Korn- og bakevarer, frø og nøtter	Andre kaker o.l.	Andre kaker o.l.	Andre kaker o.l.	Cereals, seed and nuts
Ostekake, med kjeksbunn	Cake, cheese cake, with bisquit bottom	1393	19.1	9.9	28.6	1	3.6	0.3	0	Korn- og bakevarer	Cereals	Andre kaker o.l.	Other cakes etc	22	E		Korn- og bakevarer, frø og nøtter	Andre kaker o.l.	Andre kaker o.l.	Andre kaker o.l.	Cereals, seed and nuts
Rosinbolle, kjøpt	Sweet bun, with raisins, industrially made	1468	10.4	3.2	16.3	4	7.6	0.4	0	Korn- og bakevarer	Cereals	Søt gjærbakst, lefser, vafler o.l.	Yeast cake, griddle cake, waffle	11	D		Korn- og bakevarer, frø og nøtter	Søt gjærbakst, lefser, vafler o.l.	Søt gjærbakst, lefser, vafler o.l.	Søt gjærbakst, lefser, vafler o.l.	Cereals, seed and nuts
Nøttekake, myk	Cake, soft, with minced nuts	1784	25.1	2.1	31.8	4	9.6	0.3	0	Korn- og bakevarer	Cereals	Andre kaker o.l.	Other cakes etc	16	D		Korn- og bakevarer, frø og nøtter	Andre kaker o.l.	Andre kaker o.l.	Andre kaker o.l.	Cereals, seed and nuts
Gulrotkake	Cake, carrot, no icing	1196	8.9	3	25.7	2	6.4	0.5	0	Korn- og bakevarer	Cereals	Andre kaker o.l.	Other cakes etc	14	D		Korn- og bakevarer, frø og nøtter	Andre kaker o.l.	Andre kaker o.l.	Andre kaker o.l.	Cereals, seed and nuts
Baguette, fin, halvstekt, stekt		1120	2.8	0.7	1.8	2	7.4	1	0	Korn- og bakevarer	Cereals	Brødvarer	Bread, rolls, etc	4	C		Korn- og bakevarer, frø og nøtter	Brødvarer, industribakt	Brødvarer, industribakt	Brødvarer, industribakt	Cereals, seed and nuts
Ris, polert, langkornet, tørr	Rice, white, long-grain, uncooked	1456	0.7	0.1	0.1	1	7.8	0	0	Korn- og bakevarer	Cereals	Gryn, ris, pasta	Grain, rice, pasta	1	B		Korn- og bakevarer, frø og nøtter	Gryn, ris, pasta	Gryn, ris, pasta, råvare	Gryn, ris, pasta, råvare	Cereals, seed and nuts
Rundstykke, grovt, halvstekt, kjøpt, stekt	Rolls, coarse, bake-off, ready-to-eat	1219	5.3	1.6	2.7	7	8.4	1.3	0	Korn- og bakevarer	Cereals	Brødvarer	Bread, rolls, etc	3	C		Korn- og bakevarer, frø og nøtter	Brødvarer, industribakt	Brødvarer, industribakt	Brødvarer, industribakt	Cereals, seed and nuts
Rundstykke, fint, halvstekt, kjøpt, stekt	Rolls, white, bake-off, ready-to-eat	1153	3.8	0.9	2.7	4	9.6	1.1	0	Korn- og bakevarer	Cereals	Brødvarer	Bread, rolls, etc	4	C		Korn- og bakevarer, frø og nøtter	Brødvarer, industribakt	Brødvarer, industribakt	Brødvarer, industribakt	Cereals, seed and nuts
Bolle, uten rosiner, kjøpt	Sweet bun, industrially made	1482	11.3	3.5	10.3	4	8.1	0.4	0	Korn- og bakevarer	Cereals	Søt gjærbakst, lefser, vafler o.l.	Yeast cake, griddle cake, waffle	10	C		Korn- og bakevarer, frø og nøtter	Søt gjærbakst, lefser, vafler o.l.	Søt gjærbakst, lefser, vafler o.l.	Søt gjærbakst, lefser, vafler o.l.	Cereals, seed and nuts
Kjeks, søt, havre, Bixit	Biscuit, sweet, with oats, Bixit	1918	19.1	6.9	25.6	6	7.7	0.9	0	Korn- og bakevarer	Cereals	Småkaker, søt kjeks, kavring	Cookies, sweet biscuits, rusks	19	E		Korn- og bakevarer, frø og nøtter	Småkaker, søt kjeks, kavring	Småkaker, søt kjeks, kavring	Småkaker, søt kjeks, kavring	Cereals, seed and nuts
Nudler, uten egg, tørr	Noodles, without egg, uncooked	1451	3.3	1.1	0.5	3	10.2	0	0	Korn- og bakevarer	Cereals	Gryn, ris, pasta	Grain, rice, pasta	1	B		Korn- og bakevarer, frø og nøtter	Gryn, ris, pasta	Gryn, ris, pasta, råvare	Gryn, ris, pasta, råvare	Cereals, seed and nuts
Rismel	Rice flour	1566	0.5	0.1	0.2	2	6.2	0	0	Korn- og bakevarer	Cereals	Mel	Flour	2	B		Korn- og bakevarer, frø og nøtter	Mel	Mel	Mel	Cereals, seed and nuts
Sorghum	Sorghum	1521	3.3	0.4	0.3	3	11	0	0	Korn- og bakevarer	Cereals	Gryn, ris, pasta	Grain, rice, pasta	0	A		Korn- og bakevarer, frø og nøtter	Gryn, ris, pasta	Gryn, ris, pasta, råvare	Gryn, ris, pasta, råvare	Cereals, seed and nuts
Couscous, tørr	Couscous, uncooked	1362	0.6	0.1	0	5	12.8	0	0	Korn- og bakevarer	Cereals	Gryn, ris, pasta	Grain, rice, pasta	-3	A		Korn- og bakevarer, frø og nøtter	Gryn, ris, pasta	Gryn, ris, pasta, råvare	Gryn, ris, pasta, råvare	Cereals, seed and nuts
Pasta, naturell, fersk, rå	Pasta, plain, fresh, uncooked	1039	4.2	0.9	0.6	2	9.7	0.7	0	Korn- og bakevarer	Cereals	Gryn, ris, pasta	Grain, rice, pasta	2	B		Korn- og bakevarer, frø og nøtter	Gryn, ris, pasta	Gryn, ris, pasta, råvare	Gryn, ris, pasta, råvare	Cereals, seed and nuts
Pasta, grønn, fersk, rå	Pasta, green, fresh, uncooked	973	4	0.9	0.6	2	9.2	0.7	0	Korn- og bakevarer	Cereals	Gryn, ris, pasta	Grain, rice, pasta	2	B		Korn- og bakevarer, frø og nøtter	Gryn, ris, pasta	Gryn, ris, pasta, råvare	Gryn, ris, pasta, råvare	Cereals, seed and nuts
Bokhvete, hele korn	Buckwheat, grain	1329	3.1	0.3	0.9	6	13.1	0	0	Korn- og bakevarer	Cereals	Gryn, ris, pasta	Grain, rice, pasta	-5	A		Korn- og bakevarer, frø og nøtter	Gryn, ris, pasta	Gryn, ris, pasta, råvare	Gryn, ris, pasta, råvare	Cereals, seed and nuts
Bulgurgryn, tørr	Bulgur, uncooked	1215	1.9	0.2	0.9	10	11.8	0	0	Korn- og bakevarer	Cereals	Gryn, ris, pasta	Grain, rice, pasta	-6	A		Korn- og bakevarer, frø og nøtter	Gryn, ris, pasta	Gryn, ris, pasta, råvare	Gryn, ris, pasta, råvare	Cereals, seed and nuts
Kornblanding, med frukt og nøtter, Go'dag Energimüsli	Muesli, with fruit and nuts, Go'dag Energimüsli	1686	11	1.2	17	9	11	0	0	Korn- og bakevarer	Cereals	Kornblanding, frokostkorn	Breakfast cereals, muesli	1	B		Korn- og bakevarer, frø og nøtter	Kornblanding, frokostkorn	Kornblanding, frokostkorn	Kornblanding, frokostkorn	Cereals, seed and nuts
Kornblanding, med frukt, Go'dag Fruktmüsli	Muesli, with fruit, Go'dag Fruktmüsli	1499	5	2.5	18	7	9	0.5	40	Korn- og bakevarer	Cereals	Kornblanding, frokostkorn	Breakfast cereals, muesli	9	C		Korn- og bakevarer, frø og nøtter	Kornblanding, frokostkorn	Kornblanding, frokostkorn	Kornblanding, frokostkorn	Cereals, seed and nuts
Havreputer, Havrefras	Puffed oats, Havrefras	1530	6.1	1	8.8	11	9.8	0.8	0	Korn- og bakevarer	Cereals	Kornblanding, frokostkorn	Breakfast cereals, muesli	0	A		Korn- og bakevarer, frø og nøtter	Kornblanding, frokostkorn	Kornblanding, frokostkorn	Kornblanding, frokostkorn	Cereals, seed and nuts
Kornblanding, müsli med frukt, nøtter, søtet	Muesli, with fruit, nuts, sweetened	1542	3.8	0.5	29.1	8	8	0.4	0	Korn- og bakevarer	Cereals	Kornblanding, frokostkorn	Breakfast cereals, muesli	8	C		Korn- og bakevarer, frø og nøtter	Kornblanding, frokostkorn	Kornblanding, frokostkorn	Kornblanding, frokostkorn	Cereals, seed and nuts
Corn flakes, søt, Frosties	Corn flakes, sugar coated, Frosties	1625	0.9	0.2	27.6	2	5.3	1.5	0	Korn- og bakevarer	Cereals	Kornblanding, frokostkorn	Breakfast cereals, muesli	19	E		Korn- og bakevarer, frø og nøtter	Kornblanding, frokostkorn	Kornblanding, frokostkorn	Kornblanding, frokostkorn	Cereals, seed and nuts
Frokostkorn, ristet hvete og ris, Spesial K	Breakfast cereal, wheat and rice, Special K	1587	1.5	0.3	17	5	9	1	0	Korn- og bakevarer	Cereals	Kornblanding, frokostkorn	Breakfast cereals, muesli	10	C		Korn- og bakevarer, frø og nøtter	Kornblanding, frokostkorn	Kornblanding, frokostkorn	Kornblanding, frokostkorn	Cereals, seed and nuts
Hvetekli, ristet, All-Bran plus	Wheat bran, roasted, sweetened, All-Bran Plus	1473	3.6	0.7	12.8	14	10.3	0.6	0	Korn- og bakevarer	Cereals	Kornblanding, frokostkorn	Breakfast cereals, muesli	0	A		Korn- og bakevarer, frø og nøtter	Kornblanding, frokostkorn	Kornblanding, frokostkorn	Kornblanding, frokostkorn	Cereals, seed and nuts
Hvetebrikker, Weetabix	Breakfast cereal, wheat, Weetabix	1514	2.5	0.3	5	11	11.3	0.7	0	Korn- og bakevarer	Cereals	Kornblanding, frokostkorn	Breakfast cereals, muesli	-1	A		Korn- og bakevarer, frø og nøtter	Kornblanding, frokostkorn	Kornblanding, frokostkorn	Kornblanding, frokostkorn	Cereals, seed and nuts
Risgrøt, med helmelk	Porridge, prepared with rice and whole milk	385	2.7	1.7	3.3	0	3.2	0.6	0	Diverse retter, produkter og ingredienser	Other dishes, products and ingredients	Grøt	Porridge	3	C		Diverse retter, produkter og ingredienser	Grøt	Grøt	Grøt	Other dishes, products and ingredients
Vafler, med egg, lettmelk	Waffles, with egg and low-fat milk	883	8.3	2.5	6.9	1	7.3	0.5	0	Korn- og bakevarer	Cereals	Søt gjærbakst, lefser, vafler o.l.	Yeast cake, griddle cake, waffle	5	C		Korn- og bakevarer, frø og nøtter	Søt gjærbakst, lefser, vafler o.l.	Søt gjærbakst, lefser, vafler o.l.	Søt gjærbakst, lefser, vafler o.l.	Cereals, seed and nuts
Tortilla, maislefse	Tortilla, corn flour, soft	1289	3.7	0.4	0.7	5	4.8	1.4	43	Korn- og bakevarer	Cereals	Brødvarer	Bread, rolls, etc	5	C		Korn- og bakevarer, frø og nøtter	Brødvarer, industribakt	Brødvarer, industribakt	Brødvarer, industribakt	Cereals, seed and nuts
Mel, glutenfritt, lyst, Toro	Flour, gluten-free, mix for white bread, Toro	1530	1.1	0.1	4.7	4	1.1	1.3	0	Korn- og bakevarer	Cereals	Mel	Flour	10	C		Korn- og bakevarer, frø og nøtter	Mel	Mel	Mel	Cereals, seed and nuts
Mel, glutenfritt, grovt, Toro	Flour, gluten-free, mix for wholemeal bread	1659	4	0.6	4.4	8	5	1	0	Korn- og bakevarer	Cereals	Mel	Flour	2	B		Korn- og bakevarer, frø og nøtter	Mel	Mel	Mel	Cereals, seed and nuts
Muffins, med sjokoladebiter, kjøpt	Muffin, with chocolate chips, industrially made	1616	20.2	8.4	15.2	2	8.2	0.9	0	Korn- og bakevarer	Cereals	Andre kaker o.l.	Other cakes etc	20	E		Korn- og bakevarer, frø og nøtter	Andre kaker o.l.	Andre kaker o.l.	Andre kaker o.l.	Cereals, seed and nuts
Vafler, med egg og skummet melk	Waffles, with egg and skimmed milk	869	7.9	2.3	6.9	1	7.3	0.5	0	Korn- og bakevarer	Cereals	Søt gjærbakst, lefser, vafler o.l.	Yeast cake, griddle cake, waffle	5	C		Korn- og bakevarer, frø og nøtter	Søt gjærbakst, lefser, vafler o.l.	Søt gjærbakst, lefser, vafler o.l.	Søt gjærbakst, lefser, vafler o.l.	Cereals, seed and nuts
Rundstykke, grovt, kjøpt	Rolls, coarse, industrially made	1082	5.1	1.8	0.3	5	8.2	0.8	0	Korn- og bakevarer	Cereals	Brødvarer	Bread, rolls, etc	2	B		Korn- og bakevarer, frø og nøtter	Brødvarer, industribakt	Brødvarer, industribakt	Brødvarer, industribakt	Cereals, seed and nuts
Rugbrød, fint (0-25 %), kjøpt	Bread, rye, light (0-25 %), industrially made	1047	2.6	0.9	2.8	5	7.9	1	0	Korn- og bakevarer	Cereals	Brødvarer	Bread, rolls, etc	2	B		Korn- og bakevarer, frø og nøtter	Brødvarer, industribakt	Brødvarer, industribakt	Brødvarer, industribakt	Cereals, seed and nuts
Rugbrød, grovt (50-75 %), kjøpt	Bread, rye, coarse (50-75 %), industrially made	1075	1.9	0.5	6.1	10	6.7	0.4	0	Korn- og bakevarer	Cereals	Brødvarer	Bread, rolls, etc	-2	A		Korn- og bakevarer, frø og nøtter	Brødvarer, industribakt	Brødvarer, industribakt	Brødvarer, industribakt	Cereals, seed and nuts
Loff, fint brød (0-25 %), spiral, kjøpt	Bread, white (0-25 %), spirally shaped, industrially made	1117	3.3	1.1	2.5	4	9.2	1	0	Korn- og bakevarer	Cereals	Brødvarer	Bread, rolls, etc	4	C		Korn- og bakevarer, frø og nøtter	Brødvarer, industribakt	Brødvarer, industribakt	Brødvarer, industribakt	Cereals, seed and nuts
Loff, fint brød (0-25 %), formstekt, kjøpt	Bread, white (0-25 %), squared-shaped, industrially made	1084	2.9	1	2.2	3	9.4	1	0	Korn- og bakevarer	Cereals	Brødvarer	Bread, rolls, etc	4	C		Korn- og bakevarer, frø og nøtter	Brødvarer, industribakt	Brødvarer, industribakt	Brødvarer, industribakt	Cereals, seed and nuts
Wienerkringle, med mandelfyll	Danish pastry ring, filled with minced almonds	2066	35.9	12.5	10.9	2	6.2	1.1	0	Korn- og bakevarer	Cereals	Søt gjærbakst, lefser, vafler o.l.	Yeast cake, griddle cake, waffle	24	E		Korn- og bakevarer, frø og nøtter	Søt gjærbakst, lefser, vafler o.l.	Søt gjærbakst, lefser, vafler o.l.	Søt gjærbakst, lefser, vafler o.l.	Cereals, seed and nuts
Vafler, med egg og lettmelk, uten fett	Waffles, with egg and low-fat milk, no fat added	803	2.5	0.8	6.7	2	8.3	0.4	0	Korn- og bakevarer	Cereals	Søt gjærbakst, lefser, vafler o.l.	Yeast cake, griddle cake, waffle	1	B		Korn- og bakevarer, frø og nøtter	Søt gjærbakst, lefser, vafler o.l.	Søt gjærbakst, lefser, vafler o.l.	Søt gjærbakst, lefser, vafler o.l.	Cereals, seed and nuts
Eggekrem, vaniljekrem	Custard, vanilla and egg, cake filling	466	2.5	0.9	11.7	0	5.8	0.1	0	Diverse retter, produkter og ingredienser	Other dishes, products and ingredients	Dessert, iskrem og tilbehør	Dessert, ice cream etc	2	B		Diverse retter, produkter og ingredienser	Dessert, iskrem og tilbehør	Dessert, iskrem og tilbehør	Dessert, iskrem og tilbehør	Other dishes, products and ingredients
Sjokoladeglasur	Chocolate frosting	1606	11.8	7	64.6	2	2.6	0	0	Diverse retter, produkter og ingredienser	Other dishes, products and ingredients	Dessert, iskrem og tilbehør	Dessert, ice cream etc	25	E		Diverse retter, produkter og ingredienser	Dessert, iskrem og tilbehør	Dessert, iskrem og tilbehør	Dessert, iskrem og tilbehør	Other dishes, products and ingredients
Smørkrem, med smør	Chocolate butter cream, with butter	2040	20.5	13	75.1	0	0.3	0.3	0	Diverse retter, produkter og ingredienser	Other dishes, products and ingredients	Dessert, iskrem og tilbehør	Dessert, ice cream etc	32	E		Diverse retter, produkter og ingredienser	Dessert, iskrem og tilbehør	Dessert, iskrem og tilbehør	Dessert, iskrem og tilbehør	Other dishes, products and ingredients
Smørkrem, med hard margarin	Chocolate butter cream, with hard margarine	2174	36.8	14.5	46.3	0	1.5	0.7	0	Diverse retter, produkter og ingredienser	Other dishes, products and ingredients	Dessert, iskrem og tilbehør	Dessert, ice cream etc	32	E		Diverse retter, produkter og ingredienser	Dessert, iskrem og tilbehør	Dessert, iskrem og tilbehør	Dessert, iskrem og tilbehør	Other dishes, products and ingredients
Vaniljekrem, med helmelk	Custard, whole milk, vanilla flavour	477	3.3	2.1	14.7	0	3.1	0.1	0	Diverse retter, produkter og ingredienser	Other dishes, products and ingredients	Dessert, iskrem og tilbehør	Dessert, ice cream etc	6	C		Diverse retter, produkter og ingredienser	Dessert, iskrem og tilbehør	Dessert, iskrem og tilbehør	Dessert, iskrem og tilbehør	Other dishes, products and ingredients
Melisglasur	Frosting, plain	1454	0	0	85.5	0	0	0	0	Sukker og søte produkter	Sugar and sweet products	Sukker, honning og søte pålegg	Sugar, honey and sweet spreads	19	E		Sukker og søte produkter	Sukker, honning og søte pålegg	Sukker, honning og søte pålegg	Sukker, honning og søte pålegg	Sugar and sweet products
Ris, hurtigris, 1 % salt, tørr	Rice, white, pre-boiled with 1 % salt, uncooked	1483	0.2	0	0.1	2	7.9	0.7	0	Korn- og bakevarer	Cereals	Gryn, ris, pasta	Grain, rice, pasta	4	C		Korn- og bakevarer, frø og nøtter	Gryn, ris, pasta	Gryn, ris, pasta, råvare	Gryn, ris, pasta, råvare	Cereals, seed and nuts
Ris, polert, Basmatiris, tørr	Rice, Basmati, uncooked	1504	1.1	0.2	0.2	0	9.2	0	0	Korn- og bakevarer	Cereals	Gryn, ris, pasta	Grain, rice, pasta	1	B		Korn- og bakevarer, frø og nøtter	Gryn, ris, pasta	Gryn, ris, pasta, råvare	Gryn, ris, pasta, råvare	Cereals, seed and nuts
Ris, polert, Jasminris, tørr	Rice, Jasmin, uncooked	1505	0.7	0.1	0.2	0	7.5	0	0	Korn- og bakevarer	Cereals	Gryn, ris, pasta	Grain, rice, pasta	1	B		Korn- og bakevarer, frø og nøtter	Gryn, ris, pasta	Gryn, ris, pasta, råvare	Gryn, ris, pasta, råvare	Cereals, seed and nuts
Ris, grøtris, 5-25 min koketid, tørr	Rice, white, for porridge, pre-boiled, uncooked	1503	0.7	0.1	3.9	1	6.5	1.7	0	Korn- og bakevarer	Cereals	Gryn, ris, pasta	Grain, rice, pasta	13	D		Korn- og bakevarer, frø og nøtter	Gryn, ris, pasta	Gryn, ris, pasta, råvare	Gryn, ris, pasta, råvare	Cereals, seed and nuts
Kjeks, søt, fylt med syltetøy el. frukt	Biscuit, sweet, filled with jam or fruit	1628	9.8	3.3	51.6	2	4.6	0.3	0	Korn- og bakevarer	Cereals	Småkaker, søt kjeks, kavring	Cookies, sweet biscuits, rusks	23	E		Korn- og bakevarer, frø og nøtter	Småkaker, søt kjeks, kavring	Småkaker, søt kjeks, kavring	Småkaker, søt kjeks, kavring	Cereals, seed and nuts
Kjeks, søt, havre, SIBAS	Biscuit, sweet, with oats, SIBAS	1909	18.5	5.7	15.9	4	8.1	0.5	0	Korn- og bakevarer	Cereals	Småkaker, søt kjeks, kavring	Cookies, sweet biscuits, rusks	15	D		Korn- og bakevarer, frø og nøtter	Småkaker, søt kjeks, kavring	Småkaker, søt kjeks, kavring	Småkaker, søt kjeks, kavring	Cereals, seed and nuts
Kjeks, søt, havreflarn	Biscuit, sweet, thin, with oats	2032	22.4	7.6	41.4	3	5.6	0.7	0	Korn- og bakevarer	Cereals	Småkaker, søt kjeks, kavring	Cookies, sweet biscuits, rusks	28	E		Korn- og bakevarer, frø og nøtter	Småkaker, søt kjeks, kavring	Småkaker, søt kjeks, kavring	Småkaker, søt kjeks, kavring	Cereals, seed and nuts
Kjeks, søt, sjokoladebiter, cookies, store	Biscuit, sweet, cookies, with chocolate chips and nuts	1765	16.4	6.1	37.9	3	6.1	0.8	0	Korn- og bakevarer	Cereals	Småkaker, søt kjeks, kavring	Cookies, sweet biscuits, rusks	25	E		Korn- og bakevarer, frø og nøtter	Småkaker, søt kjeks, kavring	Småkaker, søt kjeks, kavring	Småkaker, søt kjeks, kavring	Cereals, seed and nuts
Croissant, uten fyll, kjøpt	Croissant, plain, industrially made	1688	21.4	12.1	12.5	1	8.5	0.9	0	Korn- og bakevarer	Cereals	Søt gjærbakst, lefser, vafler o.l.	Yeast cake, griddle cake, waffle	22	E		Korn- og bakevarer, frø og nøtter	Søt gjærbakst, lefser, vafler o.l.	Søt gjærbakst, lefser, vafler o.l.	Søt gjærbakst, lefser, vafler o.l.	Cereals, seed and nuts
Lefse, ferdig smurt, Vestlandslefsa	Flatbread, soft, Norwegian, filled, industrially made, Vestlandslefsa	1454	17.2	4	17	2	5.8	0.7	0	Korn- og bakevarer	Cereals	Søt gjærbakst, lefser, vafler o.l.	Yeast cake, griddle cake, waffle	14	D		Korn- og bakevarer, frø og nøtter	Søt gjærbakst, lefser, vafler o.l.	Søt gjærbakst, lefser, vafler o.l.	Søt gjærbakst, lefser, vafler o.l.	Cereals, seed and nuts
Kanelbolle, skillingsbolle, med sukkerstrø, kjøpt	Cinnamon roll, sugar coated, industrially made	1233	5.2	2.1	18.2	2	8.4	0.5	0	Korn- og bakevarer	Cereals	Søt gjærbakst, lefser, vafler o.l.	Yeast cake, griddle cake, waffle	12	D		Korn- og bakevarer, frø og nøtter	Søt gjærbakst, lefser, vafler o.l.	Søt gjærbakst, lefser, vafler o.l.	Søt gjærbakst, lefser, vafler o.l.	Cereals, seed and nuts
Kanelbolle, skillingsbolle, med vaniljekrem, melisglasur, kjøpt	Cinnamon roll, with custard and icing, industrially made	1104	5.2	2	16.1	2	6.7	0.1	0	Korn- og bakevarer	Cereals	Søt gjærbakst, lefser, vafler o.l.	Yeast cake, griddle cake, waffle	6	C		Korn- og bakevarer, frø og nøtter	Søt gjærbakst, lefser, vafler o.l.	Søt gjærbakst, lefser, vafler o.l.	Søt gjærbakst, lefser, vafler o.l.	Cereals, seed and nuts
Wienerbrød, med syltetøy, kjøpt	Danish pastry, filled with jam, industrially made	1446	17.9	5.7	17.7	3	6.9	0.6	0	Korn- og bakevarer	Cereals	Søt gjærbakst, lefser, vafler o.l.	Yeast cake, griddle cake, waffle	16	D		Korn- og bakevarer, frø og nøtter	Søt gjærbakst, lefser, vafler o.l.	Søt gjærbakst, lefser, vafler o.l.	Søt gjærbakst, lefser, vafler o.l.	Cereals, seed and nuts
Brownies, med sjokoladeglasur, kjøpt	Brownies, with chocolate icing, industrially made	1761	20.2	5.2	40.4	3	4	0.7	0	Korn- og bakevarer	Cereals	Andre kaker o.l.	Other cakes etc	24	E		Korn- og bakevarer, frø og nøtter	Andre kaker o.l.	Andre kaker o.l.	Andre kaker o.l.	Cereals, seed and nuts
Donuts, med sjokoladeglasur, kjøpt	Doughnut, with chocolate icing, industrially made	2066	37.3	18.6	10.3	2	6.2	0.9	0	Korn- og bakevarer	Cereals	Andre kaker o.l.	Other cakes etc	23	E		Korn- og bakevarer, frø og nøtter	Andre kaker o.l.	Andre kaker o.l.	Andre kaker o.l.	Cereals, seed and nuts
Formkake, med glasur, kjøpt	Cake, pound, plain, with icing, industrially made	1657	18.2	2.4	35.8	1	4.7	0.7	0	Korn- og bakevarer	Cereals	Andre kaker o.l.	Other cakes etc	19	E		Korn- og bakevarer, frø og nøtter	Andre kaker o.l.	Andre kaker o.l.	Andre kaker o.l.	Cereals, seed and nuts
Formkake, uten glasur, kjøpt	Cake, pound, plain, no icing, industrially made	1699	20	2	29.8	2	4.1	0.9	0	Korn- og bakevarer	Cereals	Andre kaker o.l.	Other cakes etc	18	D		Korn- og bakevarer, frø og nøtter	Andre kaker o.l.	Andre kaker o.l.	Andre kaker o.l.	Cereals, seed and nuts
Gulrotkake, med ostekrem, kjøpt	Cake, carrot, with icing, industrially made	1391	12.4	2.8	33.6	2	3.8	1.3	0	Korn- og bakevarer	Cereals	Andre kaker o.l.	Other cakes etc	21	E		Korn- og bakevarer, frø og nøtter	Andre kaker o.l.	Andre kaker o.l.	Andre kaker o.l.	Cereals, seed and nuts
Muffins, med blåbær, kjøpt	Muffin, blueberry, industrially made	1584	20.5	3.4	24.1	2	5.5	1	0	Korn- og bakevarer	Cereals	Andre kaker o.l.	Other cakes etc	18	D		Korn- og bakevarer, frø og nøtter	Andre kaker o.l.	Andre kaker o.l.	Andre kaker o.l.	Cereals, seed and nuts
Rullekake, med smørkrem, kjøpt	Swiss roll, filling made of margarine jelly, industrially made	1603	17	6.7	34.8	2	4.8	0.6	0	Korn- og bakevarer	Cereals	Andre kaker o.l.	Other cakes etc	22	E		Korn- og bakevarer, frø og nøtter	Andre kaker o.l.	Andre kaker o.l.	Andre kaker o.l.	Cereals, seed and nuts
Sjokoladekake, med glasur, kjøpt	Cake, chocolate, with icing, industrially made	1753	21.6	5.6	34.5	2	5	0.9	0	Korn- og bakevarer	Cereals	Andre kaker o.l.	Other cakes etc	24	E		Korn- og bakevarer, frø og nøtter	Andre kaker o.l.	Andre kaker o.l.	Andre kaker o.l.	Cereals, seed and nuts
Pasta, fersk med kjøtt, tortellini, rå	Pasta, fresh, filled with meat, Tortellini, industrially made, uncooked	1230	4.6	1.6	2	4	13.6	1.3	0	Korn- og bakevarer	Cereals	Gryn, ris, pasta	Grain, rice, pasta	4	C		Korn- og bakevarer, frø og nøtter	Gryn, ris, pasta	Gryn, ris, pasta, råvare	Gryn, ris, pasta, råvare	Cereals, seed and nuts
Pasta, fersk med kjøtt og ost, tortellini, rå	Pasta, fresh, filled with meat and cheese, Tortellini, industrially made, uncooked	1191	4.1	1.5	2.1	3	11	0.7	0	Korn- og bakevarer	Cereals	Gryn, ris, pasta	Grain, rice, pasta	3	C		Korn- og bakevarer, frø og nøtter	Gryn, ris, pasta	Gryn, ris, pasta, råvare	Gryn, ris, pasta, råvare	Cereals, seed and nuts
Pasta, fersk med ost, ravioli, rå	Pasta, fresh, filled with cheese, no sauce, Ravioli, industrially made, uncooked	1353	7.4	3	2	4	13.2	1.7	0	Korn- og bakevarer	Cereals	Gryn, ris, pasta	Grain, rice, pasta	13	D		Korn- og bakevarer, frø og nøtter	Gryn, ris, pasta	Gryn, ris, pasta, råvare	Gryn, ris, pasta, råvare	Cereals, seed and nuts
Kjeks, Start	Cracker, plain, Start	1651	5.1	0.3	6	3	9.4	0.1	0	Korn- og bakevarer	Cereals	Knekkebrød, smørbrødkjeks o.l.	Crisp bread, crackers etc	2	B		Korn- og bakevarer, frø og nøtter	Knekkebrød, smørbrøskjeks o.l.	Knekkebrød, smørbrøskjeks o.l.	Knekkebrød, smørbrøskjeks o.l.	Cereals, seed and nuts
Nudler, med egg, tørr	Noodles, with egg, uncooked	1521	2	0.3	1.7	1	12	0.6	0	Korn- og bakevarer	Cereals	Gryn, ris, pasta	Grain, rice, pasta	2	B		Korn- og bakevarer, frø og nøtter	Gryn, ris, pasta	Gryn, ris, pasta, råvare	Gryn, ris, pasta, råvare	Cereals, seed and nuts
Nudler av ris, tørr	Noodles, rice, uncooked	1489	0.6	0.2	0.6	2	3.4	0.5	0	Korn- og bakevarer	Cereals	Gryn, ris, pasta	Grain, rice, pasta	5	C		Korn- og bakevarer, frø og nøtter	Gryn, ris, pasta	Gryn, ris, pasta, råvare	Gryn, ris, pasta, råvare	Cereals, seed and nuts
Pasta, fullkorn, tørr	Pasta, whole-grain, uncooked	1533	2.5	0.4	3.9	8	12.6	0	0	Korn- og bakevarer	Cereals	Gryn, ris, pasta	Grain, rice, pasta	-5	A		Korn- og bakevarer, frø og nøtter	Gryn, ris, pasta	Gryn, ris, pasta, råvare	Gryn, ris, pasta, råvare	Cereals, seed and nuts
Ris, villris, rå	Rice, wild rice, raw	1496	1.1	0.2	2.5	6	14	0	0	Korn- og bakevarer	Cereals	Gryn, ris, pasta	Grain, rice, pasta	-4	A		Korn- og bakevarer, frø og nøtter	Gryn, ris, pasta	Gryn, ris, pasta, råvare	Gryn, ris, pasta, råvare	Cereals, seed and nuts
Brød, halvgrovt (25-50 %), kjøpt	Bread, semi-coarse (25-50 %), industrially made	978	2.4	0.4	1.4	5	8	1.1	0	Korn- og bakevarer	Cereals	Brødvarer	Bread, rolls, etc	2	B		Korn- og bakevarer, frø og nøtter	Brødvarer, industribakt	Brødvarer, industribakt	Brødvarer, industribakt	Cereals, seed and nuts
Brød, grovt (50-75 %), kjøpt	Bread, coarse (50-75 %), industrially made	1001	2.3	0.3	2.8	6	9	1.2	0	Korn- og bakevarer	Cereals	Brødvarer	Bread, rolls, etc	1	B		Korn- og bakevarer, frø og nøtter	Brødvarer, industribakt	Brødvarer, industribakt	Brødvarer, industribakt	Cereals, seed and nuts
Brød, ekstra grovt (75-100 %), kjøpt	Bread, extra coarse (75-100 %), industrially made	936	2.2	0.3	2.8	6	11.6	1	0	Korn- og bakevarer	Cereals	Brødvarer	Bread, rolls, etc	-1	A		Korn- og bakevarer, frø og nøtter	Brødvarer, industribakt	Brødvarer, industribakt	Brødvarer, industribakt	Cereals, seed and nuts
Brød, ekstra grovt (75-100 %), karbohydratredusert, kjøpt, Fiber og frø	Bread, reduced content of carbohydrates, extra coarse (75-100 %), industrially made, Fiber og frø	1088	11	1.2	0.9	10	15.9	1	0	Korn- og bakevarer	Cereals	Brødvarer	Bread, rolls, etc	-3	A		Korn- og bakevarer, frø og nøtter	Brødvarer, industribakt	Brødvarer, industribakt	Brødvarer, industribakt	Cereals, seed and nuts
Oreokake, av pulver, fløte og smør	Cake, Oreo, prepared from powder with cream and butter	1395	22.8	13.3	18.7	1	3.5	0.5	0	Korn- og bakevarer	Cereals	Andre kaker o.l.	Other cakes etc	21	E		Korn- og bakevarer, frø og nøtter	Andre kaker o.l.	Andre kaker o.l.	Andre kaker o.l.	Cereals, seed and nuts
Cupcakes, med glasur, av pulver, smør	Cupcakes with icing, prepared from powder with butter	1577	13.9	8	44.3	0	2.9	0.8	0	Korn- og bakevarer	Cereals	Andre kaker o.l.	Other cakes etc	27	E		Korn- og bakevarer, frø og nøtter	Andre kaker o.l.	Andre kaker o.l.	Andre kaker o.l.	Cereals, seed and nuts
Vafler, av pulver, Toro	Waffles, prepared from powder, Toro	1295	14.3	4.3	9.5	1	6.6	0.6	0	Korn- og bakevarer	Cereals	Søt gjærbakst, lefser, vafler o.l.	Yeast cake, griddle cake, waffle	11	D		Korn- og bakevarer, frø og nøtter	Søt gjærbakst, lefser, vafler o.l.	Søt gjærbakst, lefser, vafler o.l.	Søt gjærbakst, lefser, vafler o.l.	Cereals, seed and nuts
Vafler, glutenfrie, av pulver, Toro	Waffles, gluten free, prepared from powder, Toro	1058	15.9	1.7	1.7	0	3.6	0.9	0	Korn- og bakevarer	Cereals	Søt gjærbakst, lefser, vafler o.l.	Yeast cake, griddle cake, waffle	7	C		Korn- og bakevarer, frø og nøtter	Søt gjærbakst, lefser, vafler o.l.	Søt gjærbakst, lefser, vafler o.l.	Søt gjærbakst, lefser, vafler o.l.	Cereals, seed and nuts
Kakemiks, fin, glutenfri, pulver, Toro	Cake flour mix, gluten-free, powder, Toro	1591	0.7	0.1	3.8	0	1	1.5	0	Korn- og bakevarer	Cereals	Mel	Flour	12	D		Korn- og bakevarer, frø og nøtter	Mel	Mel	Mel	Cereals, seed and nuts
Kakebunn, glutenfri, av pulver, Toro	Cake base, gluten-free, prepared from powder, Toro	1473	5.6	1.5	32.4	0	7	1.3	0	Korn- og bakevarer	Cereals	Andre kaker o.l.	Other cakes etc	20	E		Korn- og bakevarer, frø og nøtter	Andre kaker o.l.	Andre kaker o.l.	Andre kaker o.l.	Cereals, seed and nuts
Knekkebrød, glutenfritt, av pulver, Toro		2065	31.5	3.8	1.1	14	18.1	0.8	0	Korn- og bakevarer	Cereals	Knekkebrød, smørbrødkjeks o.l.	Crisp bread, crackers etc	7	C		Korn- og bakevarer, frø og nøtter	Knekkebrød, smørbrøskjeks o.l.	Knekkebrød, smørbrøskjeks o.l.	Knekkebrød, smørbrøskjeks o.l.	Cereals, seed and nuts
Pannekaker, av pulver, Toro	Pancakes, prepared from powder, Toro	619	1.9	0.5	4.3	1	5.3	0.3	0	Diverse retter, produkter og ingredienser	Other dishes, products and ingredients	Pizza, pai, taco, ferdigretter o.l.	Pizza, pie, taco etc	1	B		Diverse retter, produkter og ingredienser	Pizza, pai, taco o.l.	Pizza, pai, taco o.l.	Pizza, pai, taco o.l.	Other dishes, products and ingredients
Brød, halvgrovt (25-50 %), kjøpt, Yoghurtbrød	Bread, semi-coarse (25-50 %), Yoghurtbrød	941	1.5	0.2	1.2	4	8.3	1	0	Korn- og bakevarer	Cereals	Brødvarer	Bread, rolls, etc	2	B		Korn- og bakevarer, frø og nøtter	Brødvarer, industribakt	Brødvarer, industribakt	Brødvarer, industribakt	Cereals, seed and nuts
Brød, halvgrovt (25-50 %), kjøpt, Jegerbrød	Bread, semi-coarse (25-50 %), Jegerbrød	988	3	0.3	2.9	5	8.6	1.2	0	Korn- og bakevarer	Cereals	Brødvarer	Bread, rolls, etc	2	B		Korn- og bakevarer, frø og nøtter	Brødvarer, industribakt	Brødvarer, industribakt	Brødvarer, industribakt	Cereals, seed and nuts
Brød, halvgrovt (25-50 %), kjøpt, Odelsbrød	Bread, semi-coarse (25-50 %), Odelsbrød	1036	1.9	0.4	1.5	5	8.2	1.3	0	Korn- og bakevarer	Cereals	Brødvarer	Bread, rolls, etc	4	C		Korn- og bakevarer, frø og nøtter	Brødvarer, industribakt	Brødvarer, industribakt	Brødvarer, industribakt	Cereals, seed and nuts
Brød, halvgrovt (25-50 %), kjøpt, Kneippbrød	Bread, semi-coarse (25-50 %), Kneippbrød	928	1.5	0.2	1.2	4	7.1	1	0	Korn- og bakevarer	Cereals	Brødvarer	Bread, rolls, etc	3	C		Korn- og bakevarer, frø og nøtter	Brødvarer, industribakt	Brødvarer, industribakt	Brødvarer, industribakt	Cereals, seed and nuts
Brød, grovt (50-75 %), kjøpt, Josefinebrød	Bread, coarse (50-75 %), Josefinebrød	1034	2.3	0.6	1.5	5	9	1.1	0	Korn- og bakevarer	Cereals	Brødvarer	Bread, rolls, etc	3	C		Korn- og bakevarer, frø og nøtter	Brødvarer, industribakt	Brødvarer, industribakt	Brødvarer, industribakt	Cereals, seed and nuts
Brød, grovt (50-75 %), kjøpt, Skibrød	Bread, coarse (50-75 %), Skibrød	992	2	0.6	1.9	6	9.6	1.2	0	Korn- og bakevarer	Cereals	Brødvarer	Bread, rolls, etc	1	B		Korn- og bakevarer, frø og nøtter	Brødvarer, industribakt	Brødvarer, industribakt	Brødvarer, industribakt	Cereals, seed and nuts
Brød, grovt (50-75 %), kjøpt, Istidbrød	Bread, coarse (50-75 %), Istidbrød	980	2.3	0.5	1.4	5	8.1	1.3	0	Korn- og bakevarer	Cereals	Brødvarer	Bread, rolls, etc	3	C		Korn- og bakevarer, frø og nøtter	Brødvarer, industribakt	Brødvarer, industribakt	Brødvarer, industribakt	Cereals, seed and nuts
Brød, grovt (50-75 %), kjøpt, Speltbrød	Bread, coarse (50-75 %), Speltbrød	1132	8.1	0.8	1.9	6	11.4	1	0	Korn- og bakevarer	Cereals	Brødvarer	Bread, rolls, etc	0	A		Korn- og bakevarer, frø og nøtter	Brødvarer, industribakt	Brødvarer, industribakt	Brødvarer, industribakt	Cereals, seed and nuts
Brød, grovt (50-75 %), kjøpt, Løvebrølbrød	Bread, coarse (50-75 %), Løvebrølbrød	1037	4.4	0.4	1.4	5	7.5	1	0	Korn- og bakevarer	Cereals	Brødvarer	Bread, rolls, etc	2	B		Korn- og bakevarer, frø og nøtter	Brødvarer, industribakt	Brødvarer, industribakt	Brødvarer, industribakt	Cereals, seed and nuts
Brød, ekstra grovt (75-100 %), kjøpt, Grovbrød uten hele korn	Bread, extra coarse (75-100 %), Grovbrød uten hele korn	954	3.3	0.8	2.3	7	10.5	1	0	Korn- og bakevarer	Cereals	Brødvarer	Bread, rolls, etc	-2	A		Korn- og bakevarer, frø og nøtter	Brødvarer, industribakt	Brødvarer, industribakt	Brødvarer, industribakt	Cereals, seed and nuts
Brød, ekstra grovt (75-100 %), kjøpt, Grovt og godt havrebrød	Bread, extra coarse (75-100 %), Grovt og godt havrebrød	974	2.4	0.4	2.9	4	10.8	1.2	0	Korn- og bakevarer	Cereals	Brødvarer	Bread, rolls, etc	2	B		Korn- og bakevarer, frø og nøtter	Brødvarer, industribakt	Brødvarer, industribakt	Brødvarer, industribakt	Cereals, seed and nuts
Brød, ekstra grovt (75-100 %), kjøpt, Havrebrød	Bread, extra coarse (75-100 %), Havrebrød	925	4	0.5	1	6	11	0.8	0	Korn- og bakevarer	Cereals	Brødvarer	Bread, rolls, etc	-2	A		Korn- og bakevarer, frø og nøtter	Brødvarer, industribakt	Brødvarer, industribakt	Brødvarer, industribakt	Cereals, seed and nuts
Tacoskjell, tubs, Santa Maria	Taco shells, corn flour, Santa Maria	1873	21.3	1.9	1.1	5	6	1.1	0	Korn- og bakevarer	Cereals	Knekkebrød, smørbrødkjeks o.l.	Crisp bread, crackers etc	9	C		Korn- og bakevarer, frø og nøtter	Knekkebrød, smørbrøskjeks o.l.	Knekkebrød, smørbrøskjeks o.l.	Knekkebrød, smørbrøskjeks o.l.	Cereals, seed and nuts
Tacoskjell, Old El Paso	Taco shells, corn flour, Old El Paso	1995	25.5	2.2	0.8	3	5.4	0.1	0	Korn- og bakevarer	Cereals	Knekkebrød, smørbrødkjeks o.l.	Crisp bread, crackers etc	5	C		Korn- og bakevarer, frø og nøtter	Knekkebrød, smørbrøskjeks o.l.	Knekkebrød, smørbrøskjeks o.l.	Knekkebrød, smørbrøskjeks o.l.	Cereals, seed and nuts
Tortilla, wraps, hvetemel, Santa Maria	Tortilla, wheat flour, Santa Maria	1119	4.2	0.6	1.5	2	8.3	1.9	0	Korn- og bakevarer	Cereals	Brødvarer	Bread, rolls, etc	12	D		Korn- og bakevarer, frø og nøtter	Brødvarer, industribakt	Brødvarer, industribakt	Brødvarer, industribakt	Cereals, seed and nuts
Tortilla, burrito, hvetemel, Old El Paso	Tortilla, wheat flour, Old El Paso	1074	5.4	2	2.2	1	8.6	1.7	0	Korn- og bakevarer	Cereals	Brødvarer	Bread, rolls, etc	12	D		Korn- og bakevarer, frø og nøtter	Brødvarer, industribakt	Brødvarer, industribakt	Brødvarer, industribakt	Cereals, seed and nuts
Frokostkorn, Jippi Frokosttall	Breakfast cereal, wholemeal wheat, Jippi Frokosttall	1531	2.6	1.6	12.2	9	11	0.5	0	Korn- og bakevarer	Cereals	Kornblanding, frokostkorn	Breakfast cereals, muesli	1	B		Korn- og bakevarer, frø og nøtter	Kornblanding, frokostkorn	Kornblanding, frokostkorn	Kornblanding, frokostkorn	Cereals, seed and nuts
Havreputer, Jippi Havreputer	Breakfast cereal, puffed oat, Jippi Havreputer	1702	5.7	1.1	12.1	8	12.2	0.5	0	Korn- og bakevarer	Cereals	Kornblanding, frokostkorn	Breakfast cereals, muesli	6	C		Korn- og bakevarer, frø og nøtter	Kornblanding, frokostkorn	Kornblanding, frokostkorn	Kornblanding, frokostkorn	Cereals, seed and nuts
Frokostkorn, sjokoladesmak, Coco Pops Crunchers	Breakfast cereal, chocolate flavoured, Coco Pops Crunchers	1611	2.5	1	29	5	9	0.8	0	Korn- og bakevarer	Cereals	Kornblanding, frokostkorn	Breakfast cereals, muesli	13	D		Korn- og bakevarer, frø og nøtter	Kornblanding, frokostkorn	Kornblanding, frokostkorn	Kornblanding, frokostkorn	Cereals, seed and nuts
Havreflak, Havreflakes	Oat flakes, Havreflakes	1654	6	1.1	12	9	12	1	0	Korn- og bakevarer	Cereals	Kornblanding, frokostkorn	Breakfast cereals, muesli	7	C		Korn- og bakevarer, frø og nøtter	Kornblanding, frokostkorn	Kornblanding, frokostkorn	Kornblanding, frokostkorn	Cereals, seed and nuts
Kornblanding, med bær, Go'dag Blåbærmüsli	Breakfast cereal, with berries, Go'dag Blåbærmüsli	1386	2	0.4	8.5	11	10	0.5	0	Korn- og bakevarer	Cereals	Kornblanding, frokostkorn	Breakfast cereals, muesli	-1	A		Korn- og bakevarer, frø og nøtter	Kornblanding, frokostkorn	Kornblanding, frokostkorn	Kornblanding, frokostkorn	Cereals, seed and nuts
Kornblanding, Vita Hjertego' Flerkornsblanding med Blåbær og Tranebær		1516	4	0.5	12	18	10	0.8	0	Korn- og bakevarer	Cereals	Kornblanding, frokostkorn	Breakfast cereals, muesli	1	B		Korn- og bakevarer, frø og nøtter	Kornblanding, frokostkorn	Kornblanding, frokostkorn	Kornblanding, frokostkorn	Cereals, seed and nuts
Nudler, glass, tørr	Noodles, cellophane, uncooked	1464	0.1	0	0.3	0	0.2	0	0	Korn- og bakevarer	Cereals	Gryn, ris, pasta	Grain, rice, pasta	4	C		Korn- og bakevarer, frø og nøtter	Gryn, ris, pasta	Gryn, ris, pasta, råvare	Gryn, ris, pasta, råvare	Cereals, seed and nuts
Chiafrø, tørket	Chia seeds, dried	1985	34.2	3.1	1.8	41	21.4	0	0	Nøtter og frø	Nuts and seeds	Nøtter og frø	Nuts and seeds	-12	A		Korn- og bakevarer, frø og nøtter	Nøtter, mandler og frø	Nøtter, mandler og frø	Nøtter, mandler og frø	Cereals, seed and nuts
Tortilla, wraps/burrito, hvetemel	Tortilla, wheat flour	1096	4.8	1.3	1.9	2	8.5	1.8	0	Korn- og bakevarer	Cereals	Brødvarer	Bread, rolls, etc	12	D		Korn- og bakevarer, frø og nøtter	Brødvarer, industribakt	Brødvarer, industribakt	Brødvarer, industribakt	Cereals, seed and nuts
Tacoskjell	Taco shells	1934	23.4	2.1	0.9	4	5.7	0.6	0	Korn- og bakevarer	Cereals	Knekkebrød, smørbrødkjeks o.l.	Crisp bread, crackers etc	6	C		Korn- og bakevarer, frø og nøtter	Knekkebrød, smørbrøskjeks o.l.	Knekkebrød, smørbrøskjeks o.l.	Knekkebrød, smørbrøskjeks o.l.	Cereals, seed and nuts
Kikertmel	Gram flour	1581	5.4	0.6	2.3	10	22.7	0	0	Korn- og bakevarer	Cereals	Mel	Flour	-8	A		Korn- og bakevarer, frø og nøtter	Mel	Mel	Mel	Cereals, seed and nuts
Ris, arborio, risottoris, tørr	Rice, arborio, risotto rice, uncooked	1605	1	0.2	0.2	1	6.4	0	0	Korn- og bakevarer	Cereals	Gryn, ris, pasta	Grain, rice, pasta	2	B		Korn- og bakevarer, frø og nøtter	Gryn, ris, pasta	Gryn, ris, pasta, råvare	Gryn, ris, pasta, råvare	Cereals, seed and nuts
Polarbrød, hvete	Polar bread, wheat	1326	5.1	0.5	5.4	3	9.6	0.7	0	Korn- og bakevarer	Cereals	Brødvarer	Bread, rolls, etc	4	C		Korn- og bakevarer, frø og nøtter	Brødvarer, industribakt	Brødvarer, industribakt	Brødvarer, industribakt	Cereals, seed and nuts
Kjeks, søt, Ballerina	Biscuit, sweet, Ballerina	1951	20.7	9.4	28.4	3	6.1	0.6	0	Korn- og bakevarer	Cereals	Småkaker, søt kjeks, kavring	Cookies, sweet biscuits, rusks	24	E		Korn- og bakevarer, frø og nøtter	Småkaker, søt kjeks, kavring	Småkaker, søt kjeks, kavring	Småkaker, søt kjeks, kavring	Cereals, seed and nuts
Vafler, grove	Waffles, coarse	939	8.5	2.5	8.7	2	8.9	1	0	Korn- og bakevarer	Cereals	Søt gjærbakst, lefser, vafler o.l.	Yeast cake, griddle cake, waffle	7	C		Korn- og bakevarer, frø og nøtter	Søt gjærbakst, lefser, vafler o.l.	Søt gjærbakst, lefser, vafler o.l.	Søt gjærbakst, lefser, vafler o.l.	Cereals, seed and nuts
Amaranth, tørr	Amaranth, uncooked	1546	7	1.5	1.7	7	13.6	0	0	Nøtter og frø	Nuts and seeds	Nøtter og frø	Nuts and seeds	-7	A		Korn- og bakevarer, frø og nøtter	Nøtter, mandler og frø	Nøtter, mandler og frø	Nøtter, mandler og frø	Cereals, seed and nuts
Brød, grovt (50-75 %), kjøpt, Norsk Fjellbrød	Bread, coarse (50-75 %), Norsk Fjellbrød	1045	2.8	0.3	2.6	6	8.5	1	0	Korn- og bakevarer	Cereals	Brødvarer	Bread, rolls, etc	1	B		Korn- og bakevarer, frø og nøtter	Brødvarer, industribakt	Brødvarer, industribakt	Brødvarer, industribakt	Cereals, seed and nuts
Brød, ekstra grovt (75-100 %), kjøpt, Grovt & Godt Grovbrød	Bread, extra coarse (75-100 %), Grovt & Godt Grovbrød	897	2	0.3	2.6	7	12.4	1	0	Korn- og bakevarer	Cereals	Brødvarer	Bread, rolls, etc	-3	A		Korn- og bakevarer, frø og nøtter	Brødvarer, industribakt	Brødvarer, industribakt	Brødvarer, industribakt	Cereals, seed and nuts
Brød, grovt (50-75 %), kjøpt, Superbrød	Bread, coarse (50-75 %), Superbrød	950	1.6	0.3	3.7	6	8.5	1.3	0	Korn- og bakevarer	Cereals	Brødvarer	Bread, rolls, etc	3	C		Korn- og bakevarer, frø og nøtter	Brødvarer, industribakt	Brødvarer, industribakt	Brødvarer, industribakt	Cereals, seed and nuts
Brød, grovt (50-75 %), kjøpt, First Price kneipp	Bread, coarse (50-75 %), First Price kneipp	1040	2.2	0.2	1.9	5	8.6	1.5	0	Korn- og bakevarer	Cereals	Brødvarer	Bread, rolls, etc	5	C		Korn- og bakevarer, frø og nøtter	Brødvarer, industribakt	Brødvarer, industribakt	Brødvarer, industribakt	Cereals, seed and nuts
Brød, grovt (50-75 %), kjøpt, Pågen kjernesunt brød	Bread, coarse (50-75 %), Pågen kjernesunt brød	968	2.7	0.3	3.1	6	10.3	1.2	0	Korn- og bakevarer	Cereals	Brødvarer	Bread, rolls, etc	0	A		Korn- og bakevarer, frø og nøtter	Brødvarer, industribakt	Brødvarer, industribakt	Brødvarer, industribakt	Cereals, seed and nuts
Havreringer, Nestlé Cheerios	Breakfast cereal, Nestlé Cheerios	1662	7.3	1.1	8.8	7	10.9	0.8	0	Korn- og bakevarer	Cereals	Kornblanding, frokostkorn	Breakfast cereals, muesli	2	B		Korn- og bakevarer, frø og nøtter	Kornblanding, frokostkorn	Kornblanding, frokostkorn	Kornblanding, frokostkorn	Cereals, seed and nuts
Frokostkorn, sjokoladesmak, Nestlé Nesquick	Breakfast cereal, Nestlé Nesquick	1562	3.6	1.1	23.1	7	8.7	0.5	0	Korn- og bakevarer	Cereals	Kornblanding, frokostkorn	Breakfast cereals, muesli	9	C		Korn- og bakevarer, frø og nøtter	Kornblanding, frokostkorn	Kornblanding, frokostkorn	Kornblanding, frokostkorn	Cereals, seed and nuts
Knekkebrød, rug, Ryvita	Crisp bread, rye, Ryvita	1418	1.1	0.1	3	16	9.1	0.6	0	Korn- og bakevarer	Cereals	Knekkebrød, smørbrødkjeks o.l.	Crisp bread, crackers etc	-2	A		Korn- og bakevarer, frø og nøtter	Knekkebrød, smørbrøskjeks o.l.	Knekkebrød, smørbrøskjeks o.l.	Knekkebrød, smørbrøskjeks o.l.	Cereals, seed and nuts
Knekkebrød, rug og speltkli, Sigdal helsprøtt	Crisp bread, rye and spelt, Sigdal helsprøtt	1903	26	3.4	2.5	12	17	1	0	Korn- og bakevarer	Cereals	Knekkebrød, smørbrødkjeks o.l.	Crisp bread, crackers etc	7	C		Korn- og bakevarer, frø og nøtter	Knekkebrød, smørbrøskjeks o.l.	Knekkebrød, smørbrøskjeks o.l.	Knekkebrød, smørbrøskjeks o.l.	Cereals, seed and nuts
Knekkebrød, Synnøve Grovkrisp sesamfrø og linfrø	Crisp bread, Synnøve Grovkrisp sesamfrø og linfrø	1841	23	3.3	1.7	13	20	0.7	0	Korn- og bakevarer	Cereals	Knekkebrød, smørbrødkjeks o.l.	Crisp bread, crackers etc	6	C		Korn- og bakevarer, frø og nøtter	Knekkebrød, smørbrøskjeks o.l.	Knekkebrød, smørbrøskjeks o.l.	Knekkebrød, smørbrøskjeks o.l.	Cereals, seed and nuts
Knekkebrød, Mesterbakeren Original	Crisp bread, Mesterbakeren Original	1978	29	3.4	2.3	14	17	1.5	0	Korn- og bakevarer	Cereals	Knekkebrød, smørbrødkjeks o.l.	Crisp bread, crackers etc	10	C		Korn- og bakevarer, frø og nøtter	Knekkebrød, smørbrøskjeks o.l.	Knekkebrød, smørbrøskjeks o.l.	Knekkebrød, smørbrøskjeks o.l.	Cereals, seed and nuts
Kornblanding, med frukt, AXA Fruktmüsli	Muesli, with fruit, Axa Fruktmüsli	1587	5.7	2.2	19	6	8.5	0.4	0	Korn- og bakevarer	Cereals	Kornblanding, frokostkorn	Breakfast cereals, muesli	9	C		Korn- og bakevarer, frø og nøtter	Kornblanding, frokostkorn	Kornblanding, frokostkorn	Kornblanding, frokostkorn	Cereals, seed and nuts
Muffins, med blåbær	Muffin, blueberries	1396	15.8	7.7	26	2	5.4	0.7	0	Korn- og bakevarer	Cereals	Andre kaker o.l.	Other cakes etc	21	E		Korn- og bakevarer, frø og nøtter	Andre kaker o.l.	Andre kaker o.l.	Andre kaker o.l.	Cereals, seed and nuts
Muffins, med kakao	Muffin, cocoa	1705	25.3	12.7	39.2	1	4.7	1.1	0	Korn- og bakevarer	Cereals	Andre kaker o.l.	Other cakes etc	31	E		Korn- og bakevarer, frø og nøtter	Andre kaker o.l.	Andre kaker o.l.	Andre kaker o.l.	Cereals, seed and nuts
Muffins, med sitron	Muffin, lemon	1636	18.9	9.3	29.5	1	6.3	0.8	0	Korn- og bakevarer	Cereals	Andre kaker o.l.	Other cakes etc	24	E		Korn- og bakevarer, frø og nøtter	Andre kaker o.l.	Andre kaker o.l.	Andre kaker o.l.	Cereals, seed and nuts
Muffins, med sjokoladebiter	Muffin, chocolate	1773	20.9	10.7	34.2	2	6.5	0.7	0	Korn- og bakevarer	Cereals	Andre kaker o.l.	Other cakes etc	28	E		Korn- og bakevarer, frø og nøtter	Andre kaker o.l.	Andre kaker o.l.	Andre kaker o.l.	Cereals, seed and nuts
Muffins, med melisglasur	Muffin, with frosting	1657	16.9	8.3	38	1	5.6	0.7	0	Korn- og bakevarer	Cereals	Andre kaker o.l.	Other cakes etc	26	E		Korn- og bakevarer, frø og nøtter	Andre kaker o.l.	Andre kaker o.l.	Andre kaker o.l.	Cereals, seed and nuts
Muffins, med banan, melisglasur	Muffin, banana, with frosting	1450	14.2	7	34.4	1	4.9	0.6	0	Korn- og bakevarer	Cereals	Andre kaker o.l.	Other cakes etc	22	E		Korn- og bakevarer, frø og nøtter	Andre kaker o.l.	Andre kaker o.l.	Andre kaker o.l.	Cereals, seed and nuts
Muffins, med blåbær, melisglasur	Muffin, blueberries, with frosting	1403	14	6.8	32.7	2	4.8	0.6	23	Korn- og bakevarer	Cereals	Andre kaker o.l.	Other cakes etc	21	E		Korn- og bakevarer, frø og nøtter	Andre kaker o.l.	Andre kaker o.l.	Andre kaker o.l.	Cereals, seed and nuts
Muffins, med kakao, melisglasur	Muffin, cocoa, with frosting	1671	21.9	11	45.4	0	4	0.9	0	Korn- og bakevarer	Cereals	Andre kaker o.l.	Other cakes etc	31	E		Korn- og bakevarer, frø og nøtter	Andre kaker o.l.	Andre kaker o.l.	Andre kaker o.l.	Cereals, seed and nuts
Muffins, med sitron, melisglasur	Muffin, lemon, with frosting	1611	16.4	8.1	37	1	5.5	0.7	0	Korn- og bakevarer	Cereals	Andre kaker o.l.	Other cakes etc	25	E		Korn- og bakevarer, frø og nøtter	Andre kaker o.l.	Andre kaker o.l.	Andre kaker o.l.	Cereals, seed and nuts
Muffins, med sjokoladebiter, melisglasur	Muffin, chocolate, with frosting	1733	18.3	9.3	40.5	2	5.7	0.7	0	Korn- og bakevarer	Cereals	Andre kaker o.l.	Other cakes etc	28	E		Korn- og bakevarer, frø og nøtter	Andre kaker o.l.	Andre kaker o.l.	Andre kaker o.l.	Cereals, seed and nuts
Pavlova, med kremfløte og bær	Pavlova, with whipped cream and berries	1148	14.3	9	32.5	1	2.9	0.1	25	Korn- og bakevarer	Cereals	Andre kaker o.l.	Other cakes etc	20	E		Korn- og bakevarer, frø og nøtter	Andre kaker o.l.	Andre kaker o.l.	Andre kaker o.l.	Cereals, seed and nuts
Sarah Bernhard-kake	Cake, Sarah Bernhard	1950	29.6	11.9	39.3	3	8.1	0.6	0	Korn- og bakevarer	Cereals	Andre kaker o.l.	Other cakes etc	28	E		Korn- og bakevarer, frø og nøtter	Andre kaker o.l.	Andre kaker o.l.	Andre kaker o.l.	Cereals, seed and nuts
Sitronterte	Lemon tart	1538	22.8	13.3	18.7	1	6.6	0.3	0	Korn- og bakevarer	Cereals	Andre kaker o.l.	Other cakes etc	20	E		Korn- og bakevarer, frø og nøtter	Andre kaker o.l.	Andre kaker o.l.	Andre kaker o.l.	Cereals, seed and nuts
Snickerskake	Cake, with chocolate icing and salted peanuts, Snickerskake	1785	21.6	8.3	41.2	3	8.9	0.8	0	Korn- og bakevarer	Cereals	Andre kaker o.l.	Other cakes etc	28	E		Korn- og bakevarer, frø og nøtter	Andre kaker o.l.	Andre kaker o.l.	Andre kaker o.l.	Cereals, seed and nuts
Suksessterte	Cake, with custard made of egg yolk and cream, Suksessterte	1785	29.6	13.4	32.4	2	6.9	0.3	0	Korn- og bakevarer	Cereals	Andre kaker o.l.	Other cakes etc	25	E		Korn- og bakevarer, frø og nøtter	Andre kaker o.l.	Andre kaker o.l.	Andre kaker o.l.	Cereals, seed and nuts
Sveler	Griddle cake, Norwegian, svele	1010	3.6	1.4	16.9	2	8.1	0.7	0	Korn- og bakevarer	Cereals	Søt gjærbakst, lefser, vafler o.l.	Yeast cake, griddle cake, waffle	11	D		Korn- og bakevarer, frø og nøtter	Søt gjærbakst, lefser, vafler o.l.	Søt gjærbakst, lefser, vafler o.l.	Søt gjærbakst, lefser, vafler o.l.	Cereals, seed and nuts
Knekkebrød, rug, Husman Sport	Crisp bread, rye, Husman Sport	1345	1.9	0.3	1.3	16	10	1.3	0	Korn- og bakevarer	Cereals	Knekkebrød, smørbrødkjeks o.l.	Crisp bread, crackers etc	1	B		Korn- og bakevarer, frø og nøtter	Knekkebrød, smørbrøskjeks o.l.	Knekkebrød, smørbrøskjeks o.l.	Knekkebrød, smørbrøskjeks o.l.	Cereals, seed and nuts
Mandelmel	Almond flour	2492	53.1	4.2	4	10	22.4	0	0	Korn- og bakevarer	Cereals	Mel	Flour	7	C		Korn- og bakevarer, frø og nøtter	Mel	Mel	Mel	Cereals, seed and nuts
Pasta, glutenfri, av mais og ris, tørr, Barilla	Pasta, made of corn and rice, gluten-free, uncooked, Barilla	1498	1.4	0.2	0.6	2	5.8	0	0	Korn- og bakevarer	Cereals	Gryn, ris, pasta	Grain, rice, pasta	2	B		Korn- og bakevarer, frø og nøtter	Gryn, ris, pasta	Gryn, ris, pasta, råvare	Gryn, ris, pasta, råvare	Cereals, seed and nuts
Pasta, glutenfri, spagetti, tørr, Semper	Pasta, spaghetti, gluten-free, uncooked, Semper	1470	2.4	1	0.6	4	6.8	0	0	Korn- og bakevarer	Cereals	Gryn, ris, pasta	Grain, rice, pasta	1	B		Korn- og bakevarer, frø og nøtter	Gryn, ris, pasta	Gryn, ris, pasta, råvare	Gryn, ris, pasta, råvare	Cereals, seed and nuts
Pasta, glutenfri, av ris og grønnsaker, tørr, Orgran tricolore	Pasta, made of rice and vegetables, gluten-free, uncooked, Orgran tricolore	1440	1	0.1	0.7	3	6.2	0	0	Korn- og bakevarer	Cereals	Gryn, ris, pasta	Grain, rice, pasta	2	B		Korn- og bakevarer, frø og nøtter	Gryn, ris, pasta	Gryn, ris, pasta, råvare	Gryn, ris, pasta, råvare	Cereals, seed and nuts
Mel, glutenfritt, grovt, Semper	Flour, gluten-free, coarse, Semper	1421	0.7	0.1	3.8	8	2.3	0.1	0	Korn- og bakevarer	Cereals	Mel	Flour	0	A		Korn- og bakevarer, frø og nøtter	Mel	Mel	Mel	Cereals, seed and nuts
Mel, glutenfritt, Jyttemel Original	Flour, gluten-free, Jyttemel Original	1442	1.4	0.2	0.7	7	6.9	0	0	Korn- og bakevarer	Cereals	Mel	Flour	-2	A		Korn- og bakevarer, frø og nøtter	Mel	Mel	Mel	Cereals, seed and nuts
Mel, glutenfritt, Schär	Flour, gluten-free, Schär	1419	0.7	0.1	3.5	5	2.5	1	0	Korn- og bakevarer	Cereals	Mel	Flour	6	C		Korn- og bakevarer, frø og nøtter	Mel	Mel	Mel	Cereals, seed and nuts
Brød, glutenfritt, Semper formbrød	Bread, gluten-free, Semper formbrød	1040	4.4	0.6	7.7	6	2.9	2.1	0	Korn- og bakevarer	Cereals	Brødvarer	Bread, rolls, etc	12	D		Korn- og bakevarer, frø og nøtter	Brødvarer, industribakt	Brødvarer, industribakt	Brødvarer, industribakt	Cereals, seed and nuts
Lussekatter	Saffron buns	1433	10.7	6.1	13.3	3	9.7	0.2	0	Korn- og bakevarer	Cereals	Søt gjærbakst, lefser, vafler o.l.	Yeast cake, griddle cake, waffle	13	D		Korn- og bakevarer, frø og nøtter	Søt gjærbakst, lefser, vafler o.l.	Søt gjærbakst, lefser, vafler o.l.	Søt gjærbakst, lefser, vafler o.l.	Cereals, seed and nuts
Marengsbunn	Meringue, cake bottom	1515	0	0	81.8	0	5.6	0.3	0	Korn- og bakevarer	Cereals	Andre kaker o.l.	Other cakes etc	20	E		Korn- og bakevarer, frø og nøtter	Andre kaker o.l.	Andre kaker o.l.	Andre kaker o.l.	Cereals, seed and nuts
Muffins	Muffin	1690	19.6	9.6	30.5	1	6.5	0.8	0	Korn- og bakevarer	Cereals	Andre kaker o.l.	Other cakes etc	25	E		Korn- og bakevarer, frø og nøtter	Andre kaker o.l.	Andre kaker o.l.	Andre kaker o.l.	Cereals, seed and nuts
Muffins, med banan	Muffin, banana	1450	16	7.9	27.7	1	5.5	0.7	0	Korn- og bakevarer	Cereals	Andre kaker o.l.	Other cakes etc	22	E		Korn- og bakevarer, frø og nøtter	Andre kaker o.l.	Andre kaker o.l.	Andre kaker o.l.	Cereals, seed and nuts
Bolle, med sjokoladebiter	Sweet bun, with chocolate	1555	13.2	5.1	14.3	4	8.1	0.4	0	Korn- og bakevarer	Cereals	Søt gjærbakst, lefser, vafler o.l.	Yeast cake, griddle cake, waffle	13	D		Korn- og bakevarer, frø og nøtter	Søt gjærbakst, lefser, vafler o.l.	Søt gjærbakst, lefser, vafler o.l.	Søt gjærbakst, lefser, vafler o.l.	Cereals, seed and nuts
Biscotti	Cookie, sweet, biscotti	1889	16.6	1.7	30.4	5	12.8	0.4	0	Korn- og bakevarer	Cereals	Småkaker, søt kjeks, kavring	Cookies, sweet biscuits, rusks	13	D		Korn- og bakevarer, frø og nøtter	Småkaker, søt kjeks, kavring	Småkaker, søt kjeks, kavring	Småkaker, søt kjeks, kavring	Cereals, seed and nuts
Brune pinner	Cookie, Christmas, brune pinner	1993	23.2	11.9	34.9	2	7.2	0.7	0	Korn- og bakevarer	Cereals	Småkaker, søt kjeks, kavring	Cookies, sweet biscuits, rusks	28	E		Korn- og bakevarer, frø og nøtter	Småkaker, søt kjeks, kavring	Småkaker, søt kjeks, kavring	Småkaker, søt kjeks, kavring	Cereals, seed and nuts
Daimkake	Cake, soft, with minced nuts, whipped cream and chocolate, frozen	1577	24.7	10.8	32.4	2	5.6	0.2	0	Korn- og bakevarer	Cereals	Andre kaker o.l.	Other cakes etc	23	E		Korn- og bakevarer, frø og nøtter	Andre kaker o.l.	Andre kaker o.l.	Andre kaker o.l.	Cereals, seed and nuts
Eplekake	Cake, apple	1193	14.1	8.3	24.3	2	4.1	0.4	41	Korn- og bakevarer	Cereals	Andre kaker o.l.	Other cakes etc	18	D		Korn- og bakevarer, frø og nøtter	Andre kaker o.l.	Andre kaker o.l.	Andre kaker o.l.	Cereals, seed and nuts
Hvite kakemenn	Cookie, Christmas, hvite kakemenn	1545	9.3	5.6	28.3	2	6.8	0.6	0	Korn- og bakevarer	Cereals	Småkaker, søt kjeks, kavring	Cookies, sweet biscuits, rusks	19	E		Korn- og bakevarer, frø og nøtter	Småkaker, søt kjeks, kavring	Småkaker, søt kjeks, kavring	Småkaker, søt kjeks, kavring	Cereals, seed and nuts
Kokosbollekake	Snowball cake	1555	15.3	12.7	51.6	2	5.6	0.1	0	Korn- og bakevarer	Cereals	Andre kaker o.l.	Other cakes etc	29	E		Korn- og bakevarer, frø og nøtter	Andre kaker o.l.	Andre kaker o.l.	Andre kaker o.l.	Cereals, seed and nuts
Krumkaker	Cookie, Christmas, krumkaker	1834	25.2	14.8	27.1	1	7	0.4	0	Korn- og bakevarer	Cereals	Småkaker, søt kjeks, kavring	Cookies, sweet biscuits, rusks	24	E		Korn- og bakevarer, frø og nøtter	Småkaker, søt kjeks, kavring	Småkaker, søt kjeks, kavring	Småkaker, søt kjeks, kavring	Cereals, seed and nuts
Kvæfjordkake, Verdens beste	Cake, with meringue, sponge cake and vanilla cream, Kvæfjordkake	1257	16.3	7.4	25.8	1	5.2	0.5	0	Korn- og bakevarer	Cereals	Andre kaker o.l.	Other cakes etc	19	E		Korn- og bakevarer, frø og nøtter	Andre kaker o.l.	Andre kaker o.l.	Andre kaker o.l.	Cereals, seed and nuts
Perlespelt	Pearled spelt	1185	2.4	0.3	1	16	12.1	0	0	Korn- og bakevarer	Cereals	Gryn, ris, pasta	Grain, rice, pasta	-7	A		Korn- og bakevarer, frø og nøtter	Gryn, ris, pasta	Gryn, ris, pasta, råvare	Gryn, ris, pasta, råvare	Cereals, seed and nuts
Perlebygg	Pearled barley	1219	2	0.4	1.4	13	9.1	0	0	Korn- og bakevarer	Cereals	Gryn, ris, pasta	Grain, rice, pasta	-5	A		Korn- og bakevarer, frø og nøtter	Gryn, ris, pasta	Gryn, ris, pasta, råvare	Gryn, ris, pasta, råvare	Cereals, seed and nuts
Kokosmel	Coconut flour	2665	61.3	53.3	5.3	25	6.5	0	0	Korn- og bakevarer	Cereals	Mel	Flour	13	D		Korn- og bakevarer, frø og nøtter	Mel	Mel	Mel	Cereals, seed and nuts
Knekkebrød, rug, med fyll, sandwich	Crisp bread, rye, with filling, sandwich	1865	24.5	16.6	3.1	9	12.6	2.2	0	Korn- og bakevarer	Cereals	Knekkebrød, smørbrødkjeks o.l.	Crisp bread, crackers etc	20	E		Korn- og bakevarer, frø og nøtter	Knekkebrød, smørbrøskjeks o.l.	Knekkebrød, smørbrøskjeks o.l.	Knekkebrød, smørbrøskjeks o.l.	Cereals, seed and nuts
Banankake	Cake, with banana	1295	11.2	5.4	25.2	2	5.7	0.5	23	Korn- og bakevarer	Cereals	Andre kaker o.l.	Other cakes etc	17	D		Korn- og bakevarer, frø og nøtter	Andre kaker o.l.	Andre kaker o.l.	Andre kaker o.l.	Cereals, seed and nuts
Krydderkake	Cake, with spices	1260	9.2	5.3	28	2	5.6	0.7	0	Korn- og bakevarer	Cereals	Andre kaker o.l.	Other cakes etc	19	E		Korn- og bakevarer, frø og nøtter	Andre kaker o.l.	Andre kaker o.l.	Andre kaker o.l.	Cereals, seed and nuts
Muffins, med gulrot	Muffin, carrot	1407	16	7.8	26.2	2	5.4	0.7	0	Korn- og bakevarer	Cereals	Andre kaker o.l.	Other cakes etc	21	E		Korn- og bakevarer, frø og nøtter	Andre kaker o.l.	Andre kaker o.l.	Andre kaker o.l.	Cereals, seed and nuts
Muffins, med gulrot, melisglasur	Muffin, carrot, with frosting	1412	14.1	6.9	33	1	4.8	0.6	0	Korn- og bakevarer	Cereals	Andre kaker o.l.	Other cakes etc	21	E		Korn- og bakevarer, frø og nøtter	Andre kaker o.l.	Andre kaker o.l.	Andre kaker o.l.	Cereals, seed and nuts
Berlinerkrans, småkake	Cookie, Christmas, Berlinerkrans	2039	29.6	17.5	20.6	2	7.3	0.4	0	Korn- og bakevarer	Cereals	Småkaker, søt kjeks, kavring	Cookies, sweet biscuits, rusks	23	E		Korn- og bakevarer, frø og nøtter	Småkaker, søt kjeks, kavring	Småkaker, søt kjeks, kavring	Småkaker, søt kjeks, kavring	Cereals, seed and nuts
Goro, småkake	Cookie, Christmas, Goro	1943	29.2	17.9	15.2	2	5.8	0.3	0	Korn- og bakevarer	Cereals	Småkaker, søt kjeks, kavring	Cookies, sweet biscuits, rusks	20	E		Korn- og bakevarer, frø og nøtter	Småkaker, søt kjeks, kavring	Småkaker, søt kjeks, kavring	Småkaker, søt kjeks, kavring	Cereals, seed and nuts
Sandkake, småkake	Cookie, Christmas, sandkake	2142	31.9	16.1	19.3	3	8.7	0.4	0	Korn- og bakevarer	Cereals	Småkaker, søt kjeks, kavring	Cookies, sweet biscuits, rusks	22	E		Korn- og bakevarer, frø og nøtter	Småkaker, søt kjeks, kavring	Småkaker, søt kjeks, kavring	Småkaker, søt kjeks, kavring	Cereals, seed and nuts
Sirupssnipper, småkake	Cookie, Christmas, sirupssnipper	1711	15.7	7.2	27.4	3	7.4	0.6	0	Korn- og bakevarer	Cereals	Småkaker, søt kjeks, kavring	Cookies, sweet biscuits, rusks	22	E		Korn- og bakevarer, frø og nøtter	Småkaker, søt kjeks, kavring	Småkaker, søt kjeks, kavring	Småkaker, søt kjeks, kavring	Cereals, seed and nuts
Psylliumfrø, loppefrø	Psyllium husk	834	0.5	0	0	78	1.2	0.2	0	Nøtter og frø	Nuts and seeds	Nøtter og frø	Nuts and seeds	-5	B		Korn- og bakevarer, frø og nøtter	Nøtter, mandler og frø	Nøtter, mandler og frø	Nøtter, mandler og frø	Cereals, seed and nuts
Knekkebrød, glutenfritt, laktosefri, sesam og havsalt, Wasa	Crisp bread, gluten-free, lactose-free, sesame and sea salt, Wasa	1768	11.2	1.2	1.6	10	6.1	1.1	0	Korn- og bakevarer	Cereals	Knekkebrød, smørbrødkjeks o.l.	Crisp bread, crackers etc	6	C		Korn- og bakevarer, frø og nøtter	Knekkebrød, smørbrøskjeks o.l.	Knekkebrød, smørbrøskjeks o.l.	Knekkebrød, smørbrøskjeks o.l.	Cereals, seed and nuts
Knekkebrød, glutenfritt, Superknäcke chia	Crisp bread, gluten-free, Superknäcke chia	1527	2.3	0.3	0.4	16	4.7	1.3	0	Korn- og bakevarer	Cereals	Knekkebrød, smørbrødkjeks o.l.	Crisp bread, crackers etc	4	C		Korn- og bakevarer, frø og nøtter	Knekkebrød, smørbrøskjeks o.l.	Knekkebrød, smørbrøskjeks o.l.	Knekkebrød, smørbrøskjeks o.l.	Cereals, seed and nuts
Brød, grovt, glutenfritt, Fria	Bread, coarse, gluten-free, Fria Grova	1227	2.5	0.6	6.8	27	0.9	1.2	0	Korn- og bakevarer	Cereals	Brødvarer	Bread, rolls, etc	4	C		Korn- og bakevarer, frø og nøtter	Brødvarer, industribakt	Brødvarer, industribakt	Brødvarer, industribakt	Cereals, seed and nuts
Kjeks, søt, glutenfri, Choco chip cookies	Biscuit, sweet, gluten-free, Choco chip cookie	2063	27.7	14.4	17.2	3	4.5	0.5	0	Korn- og bakevarer	Cereals	Småkaker, søt kjeks, kavring	Cookies, sweet biscuits, rusks	23	E		Korn- og bakevarer, frø og nøtter	Småkaker, søt kjeks, kavring	Småkaker, søt kjeks, kavring	Småkaker, søt kjeks, kavring	Cereals, seed and nuts
Wraps, glutenfri, Bfree	Wraps, gluten-free, Bfree	1734	1.3	0.2	18	11	5.4	1.4	0	Korn- og bakevarer	Cereals	Brødvarer	Bread, rolls, etc	11	D		Korn- og bakevarer, frø og nøtter	Brødvarer, industribakt	Brødvarer, industribakt	Brødvarer, industribakt	Cereals, seed and nuts
Wraps, glutenfri, Schär	Wraps, gluten-free, Schär	1286	6.1	2.6	5.4	22	7.3	0.8	0	Korn- og bakevarer	Cereals	Brødvarer	Bread, rolls, etc	1	B		Korn- og bakevarer, frø og nøtter	Brødvarer, industribakt	Brødvarer, industribakt	Brødvarer, industribakt	Cereals, seed and nuts
Ciabatta, glutenfri, Schär	Ciabatta, gluten-free, Schär	1161	7.2	0.8	6	5	6	0.8	0	Korn- og bakevarer	Cereals	Brødvarer	Bread, rolls, etc	3	C		Korn- og bakevarer, frø og nøtter	Brødvarer, industribakt	Brødvarer, industribakt	Brødvarer, industribakt	Cereals, seed and nuts
Kjeks, salt, glutenfri, Salti	Cracker, gluten-free, salted, Salti	1846	13	5.7	7.3	2	2.6	1.7	0	Korn- og bakevarer	Cereals	Knekkebrød, smørbrødkjeks o.l.	Crisp bread, crackers etc	20	E		Korn- og bakevarer, frø og nøtter	Knekkebrød, smørbrøskjeks o.l.	Knekkebrød, smørbrøskjeks o.l.	Knekkebrød, smørbrøskjeks o.l.	Cereals, seed and nuts
Fruktmüsli, frokostblanding, glutenfri, Finax	Fruit muesli, breakfast cereal, gluten-free, Finax	1562	4.7	0.5	20	25	8.1	1	0	Korn- og bakevarer	Cereals	Kornblanding, frokostkorn	Breakfast cereals, muesli	8	C		Korn- og bakevarer, frø og nøtter	Kornblanding, frokostkorn	Kornblanding, frokostkorn	Kornblanding, frokostkorn	Cereals, seed and nuts
Mais- og risflak, frokostblanding, glutenfri, special flakes, Semper	Corn and rice flakes, breakfast cereal, gluten-free, special flakes, Semper	1570	0.7	0.2	9	1	6.2	0.4	0	Korn- og bakevarer	Cereals	Kornblanding, frokostkorn	Breakfast cereals, muesli	5	C		Korn- og bakevarer, frø og nøtter	Kornblanding, frokostkorn	Kornblanding, frokostkorn	Kornblanding, frokostkorn	Cereals, seed and nuts
Corn flakes, glutenfri, Schär	Corn flakes, gluten-free, Schär	1446	0.2	0	2.8	3	7.5	1.8	0	Korn- og bakevarer	Cereals	Kornblanding, frokostkorn	Breakfast cereals, muesli	12	D		Korn- og bakevarer, frø og nøtter	Kornblanding, frokostkorn	Kornblanding, frokostkorn	Kornblanding, frokostkorn	Cereals, seed and nuts
Mais- og risflak, frokostblanding, glutenfri, Schär	Corn and rice flakes, gluten-free, Schär	1436	0.6	0.1	7.3	6	6.3	0.6	0	Korn- og bakevarer	Cereals	Kornblanding, frokostkorn	Breakfast cereals, muesli	3	C		Korn- og bakevarer, frø og nøtter	Kornblanding, frokostkorn	Kornblanding, frokostkorn	Kornblanding, frokostkorn	Cereals, seed and nuts
Mel, glutenfritt, Finax	Flour, gluten-free, Finax	1431	0	0.1	3.7	2	3.4	0.1	0	Korn- og bakevarer	Cereals	Mel	Flour	4	C		Korn- og bakevarer, frø og nøtter	Mel	Mel	Mel	Cereals, seed and nuts
Mel, glutenfritt, Finmix, Semper	Flour, gluten-free, Finmix, Semper	1554	0	0.1	3	17	2	0.1	0	Korn- og bakevarer	Cereals	Mel	Flour	-1	A		Korn- og bakevarer, frø og nøtter	Mel	Mel	Mel	Cereals, seed and nuts
Mel, havrebrødmiks, glutenfri, Toro	Oat bread flour mix, gluten-free, Toro	1686	6.3	0.6	3.5	10	4.1	1.6	0	Korn- og bakevarer	Cereals	Mel	Flour	8	C		Korn- og bakevarer, frø og nøtter	Mel	Mel	Mel	Cereals, seed and nuts
Mel, vaffelmiks, glutenfri, Toro	Waffle flour mix, gluten-free, Toro	886	2.4	0.7	2.7	0	6	1.2	0	Korn- og bakevarer	Cereals	Mel	Flour	5	C		Korn- og bakevarer, frø og nøtter	Mel	Mel	Mel	Cereals, seed and nuts
Teffmel	Teff flour	1438	0.6	0.1	2.8	7	10.8	0	0	Korn- og bakevarer	Cereals	Mel	Flour	-4	A		Korn- og bakevarer, frø og nøtter	Mel	Mel	Mel	Cereals, seed and nuts
Sjokoladekake, med smørkrem, glutenfri	Cake, chocolate, with chocolate frosting, gluten free	1574	18.1	9.2	37.9	2	3.5	0.4	0	Korn- og bakevarer	Cereals	Andre kaker o.l.	Other cakes etc	25	E		Korn- og bakevarer, frø og nøtter	Andre kaker o.l.	Andre kaker o.l.	Andre kaker o.l.	Cereals, seed and nuts
Sjokoladekake, med ostekrem, glutenfri	Cake, chocolate, wth cheese frosting, gluten free	1838	22.2	6.8	43	1	3.6	0.4	0	Korn- og bakevarer	Cereals	Andre kaker o.l.	Other cakes etc	24	E		Korn- og bakevarer, frø og nøtter	Andre kaker o.l.	Andre kaker o.l.	Andre kaker o.l.	Cereals, seed and nuts
Muffins, av pulver, glutenfrie	Muffin, prepared from powder, gluten free	1834	19.8	11.9	34.8	0	2.6	1.6	0	Korn- og bakevarer	Cereals	Andre kaker o.l.	Other cakes etc	32	E		Korn- og bakevarer, frø og nøtter	Andre kaker o.l.	Andre kaker o.l.	Andre kaker o.l.	Cereals, seed and nuts
Muffins, av pulver, med melisglasur, glutenfrie	Muffin, prepared from powder, with frosting, gluten-free	1779	17	10.2	42	0	2.3	1.4	0	Korn- og bakevarer	Cereals	Andre kaker o.l.	Other cakes etc	33	E		Korn- og bakevarer, frø og nøtter	Andre kaker o.l.	Andre kaker o.l.	Andre kaker o.l.	Cereals, seed and nuts
Rundstykker, av pulver, grove, glutenfrie	Rolls, prepared from powder, coarse, gluten free	1148	8.6	1.4	1.1	7	8.9	1	0	Korn- og bakevarer	Cereals	Brødvarer	Bread, rolls, etc	1	B		Korn- og bakevarer, frø og nøtter	Brødvarer, industribakt	Brødvarer, industribakt	Brødvarer, industribakt	Cereals, seed and nuts
Baguett, glutenfri, Semper	Baguette, gluten-free, Semper	1148	3.5	1	9	2	4	3	0	Korn- og bakevarer	Cereals	Brødvarer	Bread, rolls, etc	19	E		Korn- og bakevarer, frø og nøtter	Brødvarer, industribakt	Brødvarer, industribakt	Brødvarer, industribakt	Cereals, seed and nuts
Rundstykker, fine, glutenfrie, Hatting	Rolls, white, gluten-free, Hatting	971	2	0.2	1.8	1	2.2	1.4	0	Korn- og bakevarer	Cereals	Brødvarer	Bread, rolls, etc	8	C		Korn- og bakevarer, frø og nøtter	Brødvarer, industribakt	Brødvarer, industribakt	Brødvarer, industribakt	Cereals, seed and nuts
Rundstykker, fiber, glutenfrie, Hatting	Rolls, fibre, gluten-free, Hatting	1125	6.9	0.7	3.5	7	4	0.9	0	Korn- og bakevarer	Cereals	Brødvarer	Bread, rolls, etc	3	C		Korn- og bakevarer, frø og nøtter	Brødvarer, industribakt	Brødvarer, industribakt	Brødvarer, industribakt	Cereals, seed and nuts
Kruskakli, hvetekli, Regal	Wheat bran, Regal	1048	3.7	0.6	2.3	47	15.6	0	0	Korn- og bakevarer	Cereals	Mel	Flour	-8	A		Korn- og bakevarer, frø og nøtter	Mel	Mel	Mel	Cereals, seed and nuts
Speltmel, siktet	Spelt flour	1466	1.7	0.3	0.3	4	14.3	0	0	Korn- og bakevarer	Cereals	Mel	Flour	-3	A		Korn- og bakevarer, frø og nøtter	Mel	Mel	Mel	Cereals, seed and nuts
Hvetemel, økologisk	Wheat flour, organic	1453	1.5	0.2	0.4	5	13.7	0	0	Korn- og bakevarer	Cereals	Mel	Flour	-3	A		Korn- og bakevarer, frø og nøtter	Mel	Mel	Mel	Cereals, seed and nuts
Havregryn, lettkokte, økologiske	Rolled oats, organic	1530	6.1	0.9	1.1	11	13.3	0	0	Korn- og bakevarer	Cereals	Kornblanding, frokostkorn	Breakfast cereals, muesli	-6	A		Korn- og bakevarer, frø og nøtter	Kornblanding, frokostkorn	Kornblanding, frokostkorn	Kornblanding, frokostkorn	Cereals, seed and nuts
Potet, tidligpotet, rå	Potatoes, early, raw	228	0.1	0	2.6	1	1.5	0	0	Poteter, grønnsaker, frukt og bær	Potatoes, vegetables, fruit and berries	Poteter og potetprodukter	Potatoes and potato products	0	A		Poteter, grønnsaker, frukt og bær	Poteter	Poteter	Poteter	Potatoes, vegetables, fruit and berries
Potet, høstpotet, rå	Potatoes, autumn, raw	306	0.1	0	2.9	2	1.7	0	0	Poteter, grønnsaker, frukt og bær	Potatoes, vegetables, fruit and berries	Poteter og potetprodukter	Potatoes and potato products	0	A		Poteter, grønnsaker, frukt og bær	Poteter	Poteter	Poteter	Potatoes, vegetables, fruit and berries
Potet, lagringspotet, rå	Potatoes, storage, raw	340	0.1	0	1.7	2	1.9	0	0	Poteter, grønnsaker, frukt og bær	Potatoes, vegetables, fruit and berries	Poteter og potetprodukter	Potatoes and potato products	1	B		Poteter, grønnsaker, frukt og bær	Poteter	Poteter	Poteter	Potatoes, vegetables, fruit and berries
Potet, hermetisk, avrent	Potatoes, canned, drained	235	0.2	0.1	2.7	2	1.4	0.5	0	Poteter, grønnsaker, frukt og bær	Potatoes, vegetables, fruit and berries	Poteter og potetprodukter	Potatoes and potato products	2	B		Poteter, grønnsaker, frukt og bær	Poteter	Poteter	Poteter	Potatoes, vegetables, fruit and berries
Pommes frites, fryst	Potatoes, French fries, frozen	641	5.2	2.5	1.6	5	2.2	0	0	Poteter, grønnsaker, frukt og bær	Potatoes, vegetables, fruit and berries	Poteter og potetprodukter	Potatoes and potato products	1	B		Poteter, grønnsaker, frukt og bær	Poteter	Poteter	Poteter	Potatoes, vegetables, fruit and berries
Potetchips	Potato crisps	2156	31.5	2.6	0.5	6	5.2	1.1	0	Diverse retter, produkter og ingredienser	Other dishes, products and ingredients	Snacks	Snacks	10	C		Diverse retter, produkter og ingredienser	Snacks	Snacks	Snacks	Other dishes, products and ingredients
Potetmos, av pulver, uten melk	Potatoes, mashed, prepared from powder, without milk	273	1.7	0.7	0.9	1	1.3	0.4	0	Poteter, grønnsaker, frukt og bær	Potatoes, vegetables, fruit and berries	Poteter og potetprodukter	Potatoes and potato products	1	B		Poteter, grønnsaker, frukt og bær	Poteter	Poteter	Poteter	Potatoes, vegetables, fruit and berries
Potetskruer, potetringer	Potato snacks, extruded	2051	25.1	10.1	0	3	4.6	3.3	0	Diverse retter, produkter og ingredienser	Other dishes, products and ingredients	Snacks	Snacks	32	E		Diverse retter, produkter og ingredienser	Snacks	Snacks	Snacks	Other dishes, products and ingredients
Agurk, norsk, rå	Cucumber, Norwegian, raw	44	0.1	0	1.2	1	0.8	0	100	Poteter, grønnsaker, frukt og bær	Potatoes, vegetables, fruit and berries	Grønnsaker	Vegetables	-5	A		Poteter, grønnsaker, frukt og bær	Grønnsaker	Grønnsaker, rå og fryst	Grønnsaker, rå og fryst	Potatoes, vegetables, fruit and berries
Artiskokk, rå	Artichoke, globe, raw	117	0.2	0.1	1.3	5	2.8	0.1	100	Poteter, grønnsaker, frukt og bær	Potatoes, vegetables, fruit and berries	Grønnsaker	Vegetables	-8	A		Poteter, grønnsaker, frukt og bær	Grønnsaker	Grønnsaker, rå og fryst	Grønnsaker, rå og fryst	Potatoes, vegetables, fruit and berries
Asparges, rå	Asparagus, raw	92	0.1	0	1.9	2	2.2	0	100	Poteter, grønnsaker, frukt og bær	Potatoes, vegetables, fruit and berries	Grønnsaker	Vegetables	-5	A		Poteter, grønnsaker, frukt og bær	Grønnsaker	Grønnsaker, rå og fryst	Grønnsaker, rå og fryst	Potatoes, vegetables, fruit and berries
Asparges, hermetisk, avrent	Asparagus, canned, drained	99	0.6	0.1	1.1	2	2.1	0.7	100	Poteter, grønnsaker, frukt og bær	Potatoes, vegetables, fruit and berries	Grønnsaker	Vegetables	-2	A		Poteter, grønnsaker, frukt og bær	Grønnsaker	Grønnsaksprodukter	Grønnsaksprodukter	Potatoes, vegetables, fruit and berries
Aubergine, rå	Aubergine, raw	84	0.1	0	2.5	2	1.1	0	100	Poteter, grønnsaker, frukt og bær	Potatoes, vegetables, fruit and berries	Grønnsaker	Vegetables	-5	A		Poteter, grønnsaker, frukt og bær	Grønnsaker	Grønnsaker, rå og fryst	Grønnsaker, rå og fryst	Potatoes, vegetables, fruit and berries
Blomkål, norsk, rå	Cauliflower, Norwegian, raw	97	0.2	0.1	2.3	2	1.9	0	100	Poteter, grønnsaker, frukt og bær	Potatoes, vegetables, fruit and berries	Grønnsaker	Vegetables	-5	A		Poteter, grønnsaker, frukt og bær	Grønnsaker	Grønnsaker, rå og fryst	Grønnsaker, rå og fryst	Potatoes, vegetables, fruit and berries
Brokkoli, norsk, rå	Broccoli, Norwegian, raw	119	0.3	0.1	1.9	3	3.2	0	100	Poteter, grønnsaker, frukt og bær	Potatoes, vegetables, fruit and berries	Grønnsaker	Vegetables	-6	A		Poteter, grønnsaker, frukt og bær	Grønnsaker	Grønnsaker, rå og fryst	Grønnsaker, rå og fryst	Potatoes, vegetables, fruit and berries
Brune bønner, tørre	Beans, brown, uncooked	1319	1.5	0.2	4.6	16	22	0.1	100	Poteter, grønnsaker, frukt og bær	Potatoes, vegetables, fruit and berries	Belgfrukter	Legumes	-13	A		Poteter, grønnsaker, frukt og bær	Belgfrukter	Belgfrukter	Belgfrukter	Potatoes, vegetables, fruit and berries
Tomatbønner, hvite bønner, i tomatsaus, hermetisk	Beans, white, in tomato sauce, canned	388	1.4	0.2	3.7	4	5.6	0.4	54	Poteter, grønnsaker, frukt og bær	Potatoes, vegetables, fruit and berries	Belgfrukter	Legumes	-1	A		Poteter, grønnsaker, frukt og bær	Belgfrukter	Belgfrukter	Belgfrukter	Potatoes, vegetables, fruit and berries
Erter, fryst	Peas, frozen	284	0.4	0.1	4.8	6	5.2	0	100	Poteter, grønnsaker, frukt og bær	Potatoes, vegetables, fruit and berries	Belgfrukter	Legumes	-9	A		Poteter, grønnsaker, frukt og bær	Belgfrukter	Belgfrukter	Belgfrukter	Potatoes, vegetables, fruit and berries
Erter, grønne, hermetisk, avrent	Peas, green, canned, drained	267	1	0.2	3.6	5	4.3	0.6	100	Poteter, grønnsaker, frukt og bær	Potatoes, vegetables, fruit and berries	Belgfrukter	Legumes	-5	A		Poteter, grønnsaker, frukt og bær	Belgfrukter	Belgfrukter	Belgfrukter	Potatoes, vegetables, fruit and berries
Erter, tørre	Peas, yellow, uncooked	1410	2.4	0.4	2.4	13	21.6	0.1	100	Poteter, grønnsaker, frukt og bær	Potatoes, vegetables, fruit and berries	Belgfrukter	Legumes	-13	A		Poteter, grønnsaker, frukt og bær	Belgfrukter	Belgfrukter	Belgfrukter	Potatoes, vegetables, fruit and berries
Sukkererter, norsk, rå	Peas, sugar-snap, Norwegian, raw	177	0.1	0	4.1	3	3.5	0	100	Poteter, grønnsaker, frukt og bær	Potatoes, vegetables, fruit and berries	Belgfrukter	Legumes	-5	A		Poteter, grønnsaker, frukt og bær	Belgfrukter	Belgfrukter	Belgfrukter	Potatoes, vegetables, fruit and berries
Endivesalat, rå	Chicory, endive, raw	55	0.1	0	1	2	1	0	100	Poteter, grønnsaker, frukt og bær	Potatoes, vegetables, fruit and berries	Grønnsaker	Vegetables	-5	A		Poteter, grønnsaker, frukt og bær	Grønnsaker	Grønnsaker, rå og fryst	Grønnsaker, rå og fryst	Potatoes, vegetables, fruit and berries
Gresskar, rå	Pumpkin, raw	127	0.1	0.1	2.8	0	1	0	100	Poteter, grønnsaker, frukt og bær	Potatoes, vegetables, fruit and berries	Grønnsaker	Vegetables	-5	A		Poteter, grønnsaker, frukt og bær	Grønnsaker	Grønnsaker, rå og fryst	Grønnsaker, rå og fryst	Potatoes, vegetables, fruit and berries
Gressløk, rå	Chives, raw	108	0.4	0	1.3	3	2.7	0	100	Poteter, grønnsaker, frukt og bær	Potatoes, vegetables, fruit and berries	Grønnsaker	Vegetables	-6	A		Poteter, grønnsaker, frukt og bær	Grønnsaker	Grønnsaker, rå og fryst	Grønnsaker, rå og fryst	Potatoes, vegetables, fruit and berries
Grønnkål, rå	Kale, raw	150	0.7	0.1	2.1	4	3.3	0	100	Poteter, grønnsaker, frukt og bær	Potatoes, vegetables, fruit and berries	Grønnsaker	Vegetables	-7	A		Poteter, grønnsaker, frukt og bær	Grønnsaker	Grønnsaker, rå og fryst	Grønnsaker, rå og fryst	Potatoes, vegetables, fruit and berries
Gulrot, norsk, rå	Carrot, Norwegian, raw	152	0.1	0	6.5	3	0.7	0.1	100	Poteter, grønnsaker, frukt og bær	Potatoes, vegetables, fruit and berries	Grønnsaker	Vegetables	-4	A		Poteter, grønnsaker, frukt og bær	Grønnsaker	Grønnsaker, rå og fryst	Grønnsaker, rå og fryst	Potatoes, vegetables, fruit and berries
Hodekål, rå	Cabbage, white, raw	137	0.1	0	5.1	3	1.4	0	100	Poteter, grønnsaker, frukt og bær	Potatoes, vegetables, fruit and berries	Grønnsaker	Vegetables	-4	A		Poteter, grønnsaker, frukt og bær	Grønnsaker	Grønnsaker, rå og fryst	Grønnsaker, rå og fryst	Potatoes, vegetables, fruit and berries
Hvitløk, rå	Garlic, raw	450	0.6	0.1	1.6	2	7.9	0	100	Poteter, grønnsaker, frukt og bær	Potatoes, vegetables, fruit and berries	Grønnsaker	Vegetables	-7	A		Poteter, grønnsaker, frukt og bær	Grønnsaker	Grønnsaker, rå og fryst	Grønnsaker, rå og fryst	Potatoes, vegetables, fruit and berries
Kastanjer, ristede	Chestnuts, roasted	776	2.2	0.4	7	8	3.2	0	0	Poteter, grønnsaker, frukt og bær	Potatoes, vegetables, fruit and berries	Frukt og bær	ruit and berries	-2	A		Korn- og bakevarer, frø og nøtter	Nøtter, mandler og frø	Nøtter, mandler og frø	Nøtter, mandler og frø	Cereals, seed and nuts
Kinakål, norsk, rå	Cabbage, Chinese, Norwegian, raw	63	0.1	0	1.8	1	1.1	0	100	Poteter, grønnsaker, frukt og bær	Potatoes, vegetables, fruit and berries	Grønnsaker	Vegetables	-5	A		Poteter, grønnsaker, frukt og bær	Grønnsaker	Grønnsaker, rå og fryst	Grønnsaker, rå og fryst	Potatoes, vegetables, fruit and berries
Kålrot, kålrabi, norsk, rå	Swede, Norwegian, raw	149	0.1	0	6.4	3	0.9	0	100	Poteter, grønnsaker, frukt og bær	Potatoes, vegetables, fruit and berries	Grønnsaker	Vegetables	-4	A		Poteter, grønnsaker, frukt og bær	Grønnsaker	Grønnsaker, rå og fryst	Grønnsaker, rå og fryst	Potatoes, vegetables, fruit and berries
Løk, gul/rød, norsk, rå	Onion, Norwegian, raw	135	0.1	0	5.7	2	1.1	0	100	Poteter, grønnsaker, frukt og bær	Potatoes, vegetables, fruit and berries	Grønnsaker	Vegetables	-4	A		Poteter, grønnsaker, frukt og bær	Grønnsaker	Grønnsaker, rå og fryst	Grønnsaker, rå og fryst	Potatoes, vegetables, fruit and berries
Mais, norsk, rå	Sweet corn, Norwegian, raw	357	1.7	0.2	5.1	3	3.2	0	100	Poteter, grønnsaker, frukt og bær	Potatoes, vegetables, fruit and berries	Grønnsaker	Vegetables	-4	A		Poteter, grønnsaker, frukt og bær	Grønnsaker	Grønnsaker, rå og fryst	Grønnsaker, rå og fryst	Potatoes, vegetables, fruit and berries
Neper, norsk, rå	Turnip, Norwegian, raw	122	0.3	0.1	4.6	2	0.9	0	100	Poteter, grønnsaker, frukt og bær	Potatoes, vegetables, fruit and berries	Grønnsaker	Vegetables	-4	A		Poteter, grønnsaker, frukt og bær	Grønnsaker	Grønnsaker, rå og fryst	Grønnsaker, rå og fryst	Potatoes, vegetables, fruit and berries
Paprika, grønn, rå	Sweet pepper, green, raw	88	0.3	0.1	2.7	2	0.8	0	100	Poteter, grønnsaker, frukt og bær	Potatoes, vegetables, fruit and berries	Grønnsaker	Vegetables	-5	A		Poteter, grønnsaker, frukt og bær	Grønnsaker	Grønnsaker, rå og fryst	Grønnsaker, rå og fryst	Potatoes, vegetables, fruit and berries
Paprika, rød, rå	Sweet pepper, red, raw	110	0.2	0.1	4.2	2	0.8	0	100	Poteter, grønnsaker, frukt og bær	Potatoes, vegetables, fruit and berries	Grønnsaker	Vegetables	-4	A		Poteter, grønnsaker, frukt og bær	Grønnsaker	Grønnsaker, rå og fryst	Grønnsaker, rå og fryst	Potatoes, vegetables, fruit and berries
Pastinakk, rå	Parsnip, raw	272	0.6	0.1	6	4	1.7	0	100	Poteter, grønnsaker, frukt og bær	Potatoes, vegetables, fruit and berries	Grønnsaker	Vegetables	-5	A		Poteter, grønnsaker, frukt og bær	Grønnsaker	Grønnsaker, rå og fryst	Grønnsaker, rå og fryst	Potatoes, vegetables, fruit and berries
Persille, norsk, rå	Parsley, herb, Norwegian, raw	135	0.4	0	1.6	5	3.1	0.1	100	Poteter, grønnsaker, frukt og bær	Potatoes, vegetables, fruit and berries	Grønnsaker	Vegetables	-8	A		Poteter, grønnsaker, frukt og bær	Grønnsaker	Grønnsaker, rå og fryst	Grønnsaker, rå og fryst	Potatoes, vegetables, fruit and berries
Persillerot, norsk, rå	Parsley root, Norwegian, raw	195	0.3	0.1	5.6	4	1.7	0.1	100	Poteter, grønnsaker, frukt og bær	Potatoes, vegetables, fruit and berries	Grønnsaker	Vegetables	-5	A		Poteter, grønnsaker, frukt og bær	Grønnsaker	Grønnsaker, rå og fryst	Grønnsaker, rå og fryst	Potatoes, vegetables, fruit and berries
Purreløk, norsk, rå	Leek, Norwegian, raw	118	0.2	0	3.6	3	1.6	0	100	Poteter, grønnsaker, frukt og bær	Potatoes, vegetables, fruit and berries	Grønnsaker	Vegetables	-4	A		Poteter, grønnsaker, frukt og bær	Grønnsaker	Grønnsaker, rå og fryst	Grønnsaker, rå og fryst	Potatoes, vegetables, fruit and berries
Rabarbra, rå	Rhubarb, raw	85	0.2	0.1	1.6	4	0.9	0	100	Poteter, grønnsaker, frukt og bær	Potatoes, vegetables, fruit and berries	Grønnsaker	Vegetables	-6	A		Poteter, grønnsaker, frukt og bær	Grønnsaker	Grønnsaker, rå og fryst	Grønnsaker, rå og fryst	Potatoes, vegetables, fruit and berries
Reddik, norsk, rå	Radish, Norwegian, raw	69	0.1	0	2.4	1	0.7	0	100	Poteter, grønnsaker, frukt og bær	Potatoes, vegetables, fruit and berries	Grønnsaker	Vegetables	-5	A		Poteter, grønnsaker, frukt og bær	Grønnsaker	Grønnsaker, rå og fryst	Grønnsaker, rå og fryst	Potatoes, vegetables, fruit and berries
Rosenkål, norsk, rå	Brussel sprouts, Norwegian, raw	221	0.6	0.1	3.9	5	5.1	0	100	Poteter, grønnsaker, frukt og bær	Potatoes, vegetables, fruit and berries	Grønnsaker	Vegetables	-8	A		Poteter, grønnsaker, frukt og bær	Grønnsaker	Grønnsaker, rå og fryst	Grønnsaker, rå og fryst	Potatoes, vegetables, fruit and berries
Rosenkål, fryst	Brussel sprouts, frozen	182	0.4	0	3.9	4	3.8	0	100	Poteter, grønnsaker, frukt og bær	Potatoes, vegetables, fruit and berries	Grønnsaker	Vegetables	-6	A		Poteter, grønnsaker, frukt og bær	Grønnsaker	Grønnsaker, rå og fryst	Grønnsaker, rå og fryst	Potatoes, vegetables, fruit and berries
Rødbete, norsk, rå	Beetroot, Norwegian, raw	206	0.2	0.1	8.8	3	1.6	0.1	100	Poteter, grønnsaker, frukt og bær	Potatoes, vegetables, fruit and berries	Grønnsaker	Vegetables	-3	A		Poteter, grønnsaker, frukt og bær	Grønnsaker	Grønnsaker, rå og fryst	Grønnsaker, rå og fryst	Potatoes, vegetables, fruit and berries
Bladsalat, norsk, rå	Lettuce leaves, Norwegian, raw	44	0.1	0	0.7	1	1.2	0	100	Poteter, grønnsaker, frukt og bær	Potatoes, vegetables, fruit and berries	Grønnsaker	Vegetables	-5	A		Poteter, grønnsaker, frukt og bær	Grønnsaker	Grønnsaker, rå og fryst	Grønnsaker, rå og fryst	Potatoes, vegetables, fruit and berries
Isbergsalat, issalat, norsk, rå	Lettuce, Iceberg, raw	52	0.1	0	1.5	1	0.8	0	100	Poteter, grønnsaker, frukt og bær	Potatoes, vegetables, fruit and berries	Grønnsaker	Vegetables	-5	A		Poteter, grønnsaker, frukt og bær	Grønnsaker	Grønnsaker, rå og fryst	Grønnsaker, rå og fryst	Potatoes, vegetables, fruit and berries
Sellerirot, norsk, rå	Celariac root, raw	114	0.3	0.1	2.6	4	1.6	0.1	100	Poteter, grønnsaker, frukt og bær	Potatoes, vegetables, fruit and berries	Grønnsaker	Vegetables	-6	A		Poteter, grønnsaker, frukt og bær	Grønnsaker	Grønnsaker, rå og fryst	Grønnsaker, rå og fryst	Potatoes, vegetables, fruit and berries
Sikorisalat, rå	Chicory, raw	64	0.6	0.2	0.7	2	0.5	0	100	Poteter, grønnsaker, frukt og bær	Potatoes, vegetables, fruit and berries	Grønnsaker	Vegetables	-5	A		Poteter, grønnsaker, frukt og bær	Grønnsaker	Grønnsaker, rå og fryst	Grønnsaker, rå og fryst	Potatoes, vegetables, fruit and berries
Sjampinjong, norsk, rå	Mushroom, common, raw	92	0.3	0	0.2	2	3.6	0	100	Poteter, grønnsaker, frukt og bær	Potatoes, vegetables, fruit and berries	Grønnsaker	Vegetables	-6	A		Poteter, grønnsaker, frukt og bær	Grønnsaker	Grønnsaker, rå og fryst	Grønnsaker, rå og fryst	Potatoes, vegetables, fruit and berries
Sjampinjong, hermetisk, avrent	Mushroom, common, canned, drained	96	0.5	0.1	0	2	3.4	0	100	Poteter, grønnsaker, frukt og bær	Potatoes, vegetables, fruit and berries	Grønnsaker	Vegetables	-6	A		Poteter, grønnsaker, frukt og bær	Grønnsaker	Grønnsaksprodukter	Grønnsaksprodukter	Potatoes, vegetables, fruit and berries
Spinat, rå	Spinach, raw	93	0.4	0.1	0.3	2	3.3	0.3	100	Poteter, grønnsaker, frukt og bær	Potatoes, vegetables, fruit and berries	Grønnsaker	Vegetables	-5	A		Poteter, grønnsaker, frukt og bær	Grønnsaker	Grønnsaker, rå og fryst	Grønnsaker, rå og fryst	Potatoes, vegetables, fruit and berries
Spinat, fryst, rå	Spinach, frozen	89	0.6	0.1	0.6	2	2.3	0	100	Poteter, grønnsaker, frukt og bær	Potatoes, vegetables, fruit and berries	Grønnsaker	Vegetables	-5	A		Poteter, grønnsaker, frukt og bær	Grønnsaker	Grønnsaker, rå og fryst	Grønnsaker, rå og fryst	Potatoes, vegetables, fruit and berries
Spisskål, rå	Cabbage, spring green, raw	77	0.3	0.1	0.8	2	2.1	0	100	Poteter, grønnsaker, frukt og bær	Potatoes, vegetables, fruit and berries	Grønnsaker	Vegetables	-5	A		Poteter, grønnsaker, frukt og bær	Grønnsaker	Grønnsaker, rå og fryst	Grønnsaker, rå og fryst	Potatoes, vegetables, fruit and berries
Stangselleri, norsk, rå	Celery stalk or stem, Norwegian, raw	65	0.1	0	1.3	3	1.1	0.1	100	Poteter, grønnsaker, frukt og bær	Potatoes, vegetables, fruit and berries	Grønnsaker	Vegetables	-5	A		Poteter, grønnsaker, frukt og bær	Grønnsaker	Grønnsaker, rå og fryst	Grønnsaker, rå og fryst	Potatoes, vegetables, fruit and berries
Tomat, norsk, rå	Tomato, Norwegian, raw	74	0.2	0.1	2.5	2	0.7	0	100	Poteter, grønnsaker, frukt og bær	Potatoes, vegetables, fruit and berries	Grønnsaker	Vegetables	-5	A		Poteter, grønnsaker, frukt og bær	Grønnsaker	Grønnsaker, rå og fryst	Grønnsaker, rå og fryst	Potatoes, vegetables, fruit and berries
Tomat, hermetisk	Tomato, canned	87	0.2	0	3.3	1	0.8	0.1	100	Poteter, grønnsaker, frukt og bær	Potatoes, vegetables, fruit and berries	Grønnsaker	Vegetables	-5	A		Poteter, grønnsaker, frukt og bær	Grønnsaker	Grønnsaksprodukter	Grønnsaksprodukter	Potatoes, vegetables, fruit and berries
Blomkål, erter, gulrot, fryst	Carrot, cauliflower, peas, frozen	162	0.3	0.1	3.6	3	2.7	0	100	Poteter, grønnsaker, frukt og bær	Potatoes, vegetables, fruit and berries	Grønnsaker	Vegetables	-5	A		Poteter, grønnsaker, frukt og bær	Grønnsaker	Grønnsaksprodukter	Grønnsaksprodukter	Potatoes, vegetables, fruit and berries
Erter, gulrot, fryst		248	0.6	0.1	4.1	4	3.1	0	100	Poteter, grønnsaker, frukt og bær	Potatoes, vegetables, fruit and berries	Grønnsaker	Vegetables	-6	A		Poteter, grønnsaker, frukt og bær	Grønnsaker	Grønnsaksprodukter	Grønnsaksprodukter	Potatoes, vegetables, fruit and berries
Erter, gulrot, mais, fryst	Carrot, peas, sweet corn, frozen	248	0.6	0.1	4.1	4	3.1	0	100	Poteter, grønnsaker, frukt og bær	Potatoes, vegetables, fruit and berries	Grønnsaker	Vegetables	-6	A		Poteter, grønnsaker, frukt og bær	Grønnsaker	Grønnsaksprodukter	Grønnsaksprodukter	Potatoes, vegetables, fruit and berries
Blomkål, bønner, erter, gulrot, fryst	Carrot, cauliflower, green beans, peas, frozen	170	0.2	0	4.7	3	2.2	0	100	Poteter, grønnsaker, frukt og bær	Potatoes, vegetables, fruit and berries	Grønnsaker	Vegetables	-4	A		Poteter, grønnsaker, frukt og bær	Grønnsaker	Grønnsaksprodukter	Grønnsaksprodukter	Potatoes, vegetables, fruit and berries
Agurker, syltede	Cucumber, pickled	156	0.7	0.2	6.1	2	0.7	2.1	100	Poteter, grønnsaker, frukt og bær	Potatoes, vegetables, fruit and berries	Grønnsaker	Vegetables	6	C		Poteter, grønnsaker, frukt og bær	Grønnsaker	Grønnsaksprodukter	Grønnsaksprodukter	Potatoes, vegetables, fruit and berries
Rødbeter, syltede	Beetroot, pickled	252	0.1	0	12.5	2	1.3	0.4	100	Poteter, grønnsaker, frukt og bær	Potatoes, vegetables, fruit and berries	Grønnsaker	Vegetables	-1	A		Poteter, grønnsaker, frukt og bær	Grønnsaker	Grønnsaksprodukter	Grønnsaksprodukter	Potatoes, vegetables, fruit and berries
Surkål, kjøpt	Sauerkraut	124	0	0	5.1	2	1.4	1.5	67	Poteter, grønnsaker, frukt og bær	Potatoes, vegetables, fruit and berries	Grønnsaker	Vegetables	6	C		Poteter, grønnsaker, frukt og bær	Grønnsaker	Grønnsaksprodukter	Grønnsaksprodukter	Potatoes, vegetables, fruit and berries
Ketchup, tomatketchup	Tomato ketchup	455	0.4	0.1	19.3	1	1.8	2.4	80	Poteter, grønnsaker, frukt og bær	Potatoes, vegetables, fruit and berries	Grønnsaker	Vegetables	15	D		Poteter, grønnsaker, frukt og bær	Grønnsaker	Grønnsaksprodukter	Grønnsaksprodukter	Potatoes, vegetables, fruit and berries
Tomatpuré	Tomato purée	354	0.2	0	14.5	2	4.8	1	99	Poteter, grønnsaker, frukt og bær	Potatoes, vegetables, fruit and berries	Grønnsaker	Vegetables	3	C		Poteter, grønnsaker, frukt og bær	Grønnsaker	Grønnsaksprodukter	Grønnsaksprodukter	Potatoes, vegetables, fruit and berries
Tomat, hakket, tetrapak	Tomato, chopped, tetrapack	99	0.2	0	4	1	0.8	0	100	Poteter, grønnsaker, frukt og bær	Potatoes, vegetables, fruit and berries	Grønnsaker	Vegetables	-4	A		Poteter, grønnsaker, frukt og bær	Grønnsaker	Grønnsaksprodukter	Grønnsaksprodukter	Potatoes, vegetables, fruit and berries
Potetchips, med mindre fett	Potato crisps, fat reduced	1917	18	7.9	1.5	14	4	1.5	0	Diverse retter, produkter og ingredienser	Other dishes, products and ingredients	Snacks	Snacks	14	D		Diverse retter, produkter og ingredienser	Snacks	Snacks	Snacks	Other dishes, products and ingredients
Soyabønner, tørre	Beans, soya, uncooked	1599	18.6	2.3	5.5	16	35.9	0	100	Poteter, grønnsaker, frukt og bær	Potatoes, vegetables, fruit and berries	Belgfrukter	Legumes	-10	A		Poteter, grønnsaker, frukt og bær	Belgfrukter	Belgfrukter	Belgfrukter	Potatoes, vegetables, fruit and berries
Hvite bønner, tørre	Beans, white, uncooked	1318	0.9	0.2	4.6	15	23.4	0	100	Poteter, grønnsaker, frukt og bær	Potatoes, vegetables, fruit and berries	Belgfrukter	Legumes	-13	A		Poteter, grønnsaker, frukt og bær	Belgfrukter	Belgfrukter	Belgfrukter	Potatoes, vegetables, fruit and berries
Squash, zucchini, rå	Squash, zucchini, raw	71	0.2	0.1	2.2	0	1.3	0	100	Poteter, grønnsaker, frukt og bær	Potatoes, vegetables, fruit and berries	Grønnsaker	Vegetables	-5	A		Poteter, grønnsaker, frukt og bær	Grønnsaker	Grønnsaker, rå og fryst	Grønnsaker, rå og fryst	Potatoes, vegetables, fruit and berries
Knutekål, rå	Kohlrabi, raw	98	0.1	0	2.9	2	1.7	0.1	100	Poteter, grønnsaker, frukt og bær	Potatoes, vegetables, fruit and berries	Grønnsaker	Vegetables	-5	A		Poteter, grønnsaker, frukt og bær	Grønnsaker	Grønnsaker, rå og fryst	Grønnsaker, rå og fryst	Potatoes, vegetables, fruit and berries
Soyamel	Soy flour	1874	22.4	2.7	6.4	18	34.3	0	0	Korn- og bakevarer	Cereals	Mel	Flour	-4	A		Korn- og bakevarer, frø og nøtter	Mel	Mel	Mel	Cereals, seed and nuts
Paprika, gul/oransje, rå	Sweet pepper, yellow/orange, raw	110	0.2	0	5	1	0.5	0	100	Poteter, grønnsaker, frukt og bær	Potatoes, vegetables, fruit and berries	Grønnsaker	Vegetables	-4	A		Poteter, grønnsaker, frukt og bær	Grønnsaker	Grønnsaker, rå og fryst	Grønnsaker, rå og fryst	Potatoes, vegetables, fruit and berries
Mungbønner, tørre	Beans, mung, uncooked	1248	1.1	0.3	1.5	10	23.9	0	100	Poteter, grønnsaker, frukt og bær	Potatoes, vegetables, fruit and berries	Belgfrukter	Legumes	-14	A		Poteter, grønnsaker, frukt og bær	Belgfrukter	Belgfrukter	Belgfrukter	Potatoes, vegetables, fruit and berries
Røde bønner, tørre	Beans, red (kidney), uncooked	1242	1.4	0.2	2.5	16	22.1	0	100	Poteter, grønnsaker, frukt og bær	Potatoes, vegetables, fruit and berries	Belgfrukter	Legumes	-14	A		Poteter, grønnsaker, frukt og bær	Belgfrukter	Belgfrukter	Belgfrukter	Potatoes, vegetables, fruit and berries
Kikerter, tørre	Peas, chick peas, uncooked	1436	5.4	0.5	2.6	11	21.3	0.1	100	Poteter, grønnsaker, frukt og bær	Potatoes, vegetables, fruit and berries	Belgfrukter	Legumes	-13	A		Poteter, grønnsaker, frukt og bær	Belgfrukter	Belgfrukter	Belgfrukter	Potatoes, vegetables, fruit and berries
Mangold, sølvbete, rå	Leaf beet, mangold, raw	89	0.2	0	0.3	1	1.8	0.5	100	Poteter, grønnsaker, frukt og bær	Potatoes, vegetables, fruit and berries	Grønnsaker	Vegetables	-3	A		Poteter, grønnsaker, frukt og bær	Grønnsaker	Grønnsaker, rå og fryst	Grønnsaker, rå og fryst	Potatoes, vegetables, fruit and berries
Rødkål, rå	Cabbage, red, raw	136	0.3	0.1	5	3	1.1	0	100	Poteter, grønnsaker, frukt og bær	Potatoes, vegetables, fruit and berries	Grønnsaker	Vegetables	-4	A		Poteter, grønnsaker, frukt og bær	Grønnsaker	Grønnsaker, rå og fryst	Grønnsaker, rå og fryst	Potatoes, vegetables, fruit and berries
Potet, lagringspotet, kokt uten skall, saltet vann	Potatoes, storage, boiled without skin in salted water	307	0.1	0	2.5	2	1.9	0	0	Poteter, grønnsaker, frukt og bær	Potatoes, vegetables, fruit and berries	Poteter og potetprodukter	Potatoes and potato products	0	A		Poteter, grønnsaker, frukt og bær	Poteter	Poteter	Poteter	Potatoes, vegetables, fruit and berries
Potet, lagringspotet, kokt med skall	Potatoes, storage, boiled with skin	339	0.1	0	1.7	2	1.9	0	0	Poteter, grønnsaker, frukt og bær	Potatoes, vegetables, fruit and berries	Poteter og potetprodukter	Potatoes and potato products	1	B		Poteter, grønnsaker, frukt og bær	Poteter	Poteter	Poteter	Potatoes, vegetables, fruit and berries
Rapidsalat, norsk, rå	Lettuce, Rapid, Norwegian	46	0.2	0	0.3	1	1.4	0	100	Poteter, grønnsaker, frukt og bær	Potatoes, vegetables, fruit and berries	Grønnsaker	Vegetables	-5	A		Poteter, grønnsaker, frukt og bær	Grønnsaker	Grønnsaker, rå og fryst	Grønnsaker, rå og fryst	Potatoes, vegetables, fruit and berries
Aspargesbønner, rå	Beans, green, French, raw	114	0.1	0	2.4	3	1.7	0	100	Poteter, grønnsaker, frukt og bær	Potatoes, vegetables, fruit and berries	Belgfrukter	Legumes	-5	A		Poteter, grønnsaker, frukt og bær	Belgfrukter	Belgfrukter	Belgfrukter	Potatoes, vegetables, fruit and berries
Ruccolasalat, rå	Salad, rocket, raw	116	0.7	0.1	2.1	2	2.6	0.1	100	Poteter, grønnsaker, frukt og bær	Potatoes, vegetables, fruit and berries	Grønnsaker	Vegetables	-6	A		Poteter, grønnsaker, frukt og bær	Grønnsaker	Grønnsaker, rå og fryst	Grønnsaker, rå og fryst	Potatoes, vegetables, fruit and berries
Tomater, soltørkede, tørr	Tomatoes, sun-dried	1179	3	0.4	43	12	14.1	5.2	100	Poteter, grønnsaker, frukt og bær	Potatoes, vegetables, fruit and berries	Grønnsaker	Vegetables	25	E		Poteter, grønnsaker, frukt og bær	Grønnsaker	Grønnsaksprodukter	Grønnsaksprodukter	Potatoes, vegetables, fruit and berries
Tomater, soltørkede, innlagte i olje, avrent	Tomatoes, sun-dried, in oil, drained	797	12.5	1.3	8.7	13	5	3.1	100	Poteter, grønnsaker, frukt og bær	Potatoes, vegetables, fruit and berries	Grønnsaker	Vegetables	10	C		Poteter, grønnsaker, frukt og bær	Grønnsaker	Grønnsaksprodukter	Grønnsaksprodukter	Potatoes, vegetables, fruit and berries
Linser, grønne og brune, tørre	Lentils, green and brown, uncooked	1297	2	0.2	1.1	11	25.1	0	100	Poteter, grønnsaker, frukt og bær	Potatoes, vegetables, fruit and berries	Belgfrukter	Legumes	-14	A		Poteter, grønnsaker, frukt og bær	Belgfrukter	Belgfrukter	Belgfrukter	Potatoes, vegetables, fruit and berries
Linser, grønne og brune, kokt	Lentils, green and brown, cooked	202	0.3	0	0.2	2	3.9	0.4	100	Poteter, grønnsaker, frukt og bær	Potatoes, vegetables, fruit and berries	Belgfrukter	Legumes	-5	A		Poteter, grønnsaker, frukt og bær	Belgfrukter	Belgfrukter	Belgfrukter	Potatoes, vegetables, fruit and berries
Wokblanding, klassisk	Wok mix, classic	150	0.3	0	3.9	3	1.9	0.1	100	Poteter, grønnsaker, frukt og bær	Potatoes, vegetables, fruit and berries	Grønnsaker	Vegetables	-4	A		Poteter, grønnsaker, frukt og bær	Grønnsaker	Grønnsaksprodukter	Grønnsaksprodukter	Potatoes, vegetables, fruit and berries
Mandler	Almonds	2484	52.1	4.1	6.6	11	21.2	0	0	Nøtter og frø	Nuts and seeds	Nøtter og frø	Nuts and seeds	-10	A		Korn- og bakevarer, frø og nøtter	Nøtter, mandler og frø	Nøtter, mandler og frø	Nøtter, mandler og frø	Cereals, seed and nuts
Ingefærrot, rå	Ginger, root, raw	212	0.8	0.2	1.7	2	1.8	0	100	Poteter, grønnsaker, frukt og bær	Potatoes, vegetables, fruit and berries	Grønnsaker	Vegetables	-5	A		Poteter, grønnsaker, frukt og bær	Grønnsaker	Grønnsaker, rå og fryst	Grønnsaker, rå og fryst	Potatoes, vegetables, fruit and berries
Jordskokk, rå	Jerusalem artichoke, raw	274	0.6	0.1	6	3	2.1	0	100	Poteter, grønnsaker, frukt og bær	Potatoes, vegetables, fruit and berries	Grønnsaker	Vegetables	-4	A		Poteter, grønnsaker, frukt og bær	Grønnsaker	Grønnsaker, rå og fryst	Grønnsaker, rå og fryst	Potatoes, vegetables, fruit and berries
Skorsonnerot, svartrot, rå	Salsify, black, raw	308	0.4	0	6.6	7	3.3	0	100	Poteter, grønnsaker, frukt og bær	Potatoes, vegetables, fruit and berries	Grønnsaker	Vegetables	-9	A		Poteter, grønnsaker, frukt og bær	Grønnsaker	Grønnsaker, rå og fryst	Grønnsaker, rå og fryst	Potatoes, vegetables, fruit and berries
Fennikel, rå	Fennel, raw	80	0.4	0.1	1.7	2	0.9	0	100	Poteter, grønnsaker, frukt og bær	Potatoes, vegetables, fruit and berries	Grønnsaker	Vegetables	-5	A		Poteter, grønnsaker, frukt og bær	Grønnsaker	Grønnsaker, rå og fryst	Grønnsaker, rå og fryst	Potatoes, vegetables, fruit and berries
Vårløk, rå	Scallion, spring onion, raw	99	0.2	0	2.3	3	1.8	0	100	Poteter, grønnsaker, frukt og bær	Potatoes, vegetables, fruit and berries	Grønnsaker	Vegetables	-5	A		Poteter, grønnsaker, frukt og bær	Grønnsaker	Grønnsaker, rå og fryst	Grønnsaker, rå og fryst	Potatoes, vegetables, fruit and berries
Alfalfaspirer, rå	Alfalfa seeds, sprouted, raw	112	0.7	0.1	0.3	2	4	0	100	Poteter, grønnsaker, frukt og bær	Potatoes, vegetables, fruit and berries	Grønnsaker	Vegetables	-6	A		Poteter, grønnsaker, frukt og bær	Grønnsaker	Grønnsaker, rå og fryst	Grønnsaker, rå og fryst	Potatoes, vegetables, fruit and berries
Chili, rød, rå	Pepper, chili, red, raw	149	0.4	0	5.3	2	1.9	0	100	Poteter, grønnsaker, frukt og bær	Potatoes, vegetables, fruit and berries	Grønnsaker	Vegetables	-4	A		Poteter, grønnsaker, frukt og bær	Grønnsaker	Grønnsaker, rå og fryst	Grønnsaker, rå og fryst	Potatoes, vegetables, fruit and berries
Kantarell, rå	Mushroom, chantherelle, raw	71	0.5	0	0.4	2	1.8	0	100	Poteter, grønnsaker, frukt og bær	Potatoes, vegetables, fruit and berries	Grønnsaker	Vegetables	-5	A		Poteter, grønnsaker, frukt og bær	Grønnsaker	Grønnsaker, rå og fryst	Grønnsaker, rå og fryst	Potatoes, vegetables, fruit and berries
Pepperrot, rå	Horse-radish, raw	404	0.7	0.1	7.3	8	7.7	0	100	Poteter, grønnsaker, frukt og bær	Potatoes, vegetables, fruit and berries	Grønnsaker	Vegetables	-10	A		Poteter, grønnsaker, frukt og bær	Grønnsaker	Grønnsaker, rå og fryst	Grønnsaker, rå og fryst	Potatoes, vegetables, fruit and berries
Brennesle, rå	Nettle, raw	181	0.7	0.1	1.3	4	5.9	0	100	Poteter, grønnsaker, frukt og bær	Potatoes, vegetables, fruit and berries	Grønnsaker	Vegetables	-8	A		Poteter, grønnsaker, frukt og bær	Grønnsaker	Grønnsaker, rå og fryst	Grønnsaker, rå og fryst	Potatoes, vegetables, fruit and berries
Bambusskudd, hermetisk	Bamboo shoots, canned	58	0.2	0.1	0.7	2	1.5	0	100	Poteter, grønnsaker, frukt og bær	Potatoes, vegetables, fruit and berries	Grønnsaker	Vegetables	-5	A		Poteter, grønnsaker, frukt og bær	Grønnsaker	Grønnsaksprodukter	Grønnsaksprodukter	Potatoes, vegetables, fruit and berries
Kassava, rå	Cassava, raw	673	0.3	0.1	1.5	2	1.4	0	0	Poteter, grønnsaker, frukt og bær	Potatoes, vegetables, fruit and berries	Grønnsaker	Vegetables	2	B		Poteter, grønnsaker, frukt og bær	Grønnsaker	Grønnsaker, rå og fryst	Grønnsaker, rå og fryst	Potatoes, vegetables, fruit and berries
Radicchio rosso, salat, rå	Chicory, raddichio, raw	76	0.3	0.1	1.7	2	1.4	0	100	Poteter, grønnsaker, frukt og bær	Potatoes, vegetables, fruit and berries	Grønnsaker	Vegetables	-5	A		Poteter, grønnsaker, frukt og bær	Grønnsaker	Grønnsaker, rå og fryst	Grønnsaker, rå og fryst	Potatoes, vegetables, fruit and berries
Sjalottløk, rå	Shallot, raw	100	0.2	0	3.3	1	1.5	0	100	Poteter, grønnsaker, frukt og bær	Potatoes, vegetables, fruit and berries	Grønnsaker	Vegetables	-5	A		Poteter, grønnsaker, frukt og bær	Grønnsaker	Grønnsaker, rå og fryst	Grønnsaker, rå og fryst	Potatoes, vegetables, fruit and berries
Jalapeño, rå	Jalapeño, raw	122	0.4	0.1	4.1	3	0.9	0	100	Poteter, grønnsaker, frukt og bær	Potatoes, vegetables, fruit and berries	Grønnsaker	Vegetables	-4	A		Poteter, grønnsaker, frukt og bær	Grønnsaker	Grønnsaker, rå og fryst	Grønnsaker, rå og fryst	Potatoes, vegetables, fruit and berries
Østerssopp, rå	Mushroom, oyster, raw	109	0.3	0	2.6	2	2	0	100	Poteter, grønnsaker, frukt og bær	Potatoes, vegetables, fruit and berries	Grønnsaker	Vegetables	-5	A		Poteter, grønnsaker, frukt og bær	Grønnsaker	Grønnsaker, rå og fryst	Grønnsaker, rå og fryst	Potatoes, vegetables, fruit and berries
Shiitakesopp, rå	Mushroom, shiitake, raw	111	0.3	0	2.5	3	1.8	0	100	Poteter, grønnsaker, frukt og bær	Potatoes, vegetables, fruit and berries	Grønnsaker	Vegetables	-5	A		Poteter, grønnsaker, frukt og bær	Grønnsaker	Grønnsaker, rå og fryst	Grønnsaker, rå og fryst	Potatoes, vegetables, fruit and berries
Kikerter, hermetiske	Peas, chick peas, canned	522	2.5	0.3	0.5	6	7.5	0.5	100	Poteter, grønnsaker, frukt og bær	Potatoes, vegetables, fruit and berries	Belgfrukter	Legumes	-8	A		Poteter, grønnsaker, frukt og bær	Belgfrukter	Belgfrukter	Belgfrukter	Potatoes, vegetables, fruit and berries
Kapers, hermetisk	Capers, canned	105	0.9	0.2	0.4	3	2.4	6.9	0	Poteter, grønnsaker, frukt og bær	Potatoes, vegetables, fruit and berries	Grønnsaker	Vegetables	20	E		Poteter, grønnsaker, frukt og bær	Grønnsaker	Grønnsaksprodukter	Grønnsaksprodukter	Potatoes, vegetables, fruit and berries
Linser, grønne, hermetiske	Lentils, green, canned	388	0.6	0.1	0.2	4	6.3	0.8	100	Poteter, grønnsaker, frukt og bær	Potatoes, vegetables, fruit and berries	Belgfrukter	Legumes	-4	A		Poteter, grønnsaker, frukt og bær	Belgfrukter	Belgfrukter	Belgfrukter	Potatoes, vegetables, fruit and berries
Linser, røde, hermetiske	Lentils, red, canned	380	0.5	0.1	0.2	4	6.9	0.6	100	Poteter, grønnsaker, frukt og bær	Potatoes, vegetables, fruit and berries	Belgfrukter	Legumes	-5	A		Poteter, grønnsaker, frukt og bær	Belgfrukter	Belgfrukter	Belgfrukter	Potatoes, vegetables, fruit and berries
Svarte bønner, hermetiske	Beans, black, canned	448	1	0.2	0.3	7	8.1	0.6	100	Poteter, grønnsaker, frukt og bær	Potatoes, vegetables, fruit and berries	Belgfrukter	Legumes	-9	A		Poteter, grønnsaker, frukt og bær	Belgfrukter	Belgfrukter	Belgfrukter	Potatoes, vegetables, fruit and berries
Kidneybønner, røde, hermetiske	Beans, red (kidney), canned	448	0.7	0.1	1	7	8.8	0.6	100	Poteter, grønnsaker, frukt og bær	Potatoes, vegetables, fruit and berries	Belgfrukter	Legumes	-9	A		Poteter, grønnsaker, frukt og bær	Belgfrukter	Belgfrukter	Belgfrukter	Potatoes, vegetables, fruit and berries
Hvite bønner, store, hermetiske	Beans, white, large, canned	412	0.8	0.1	0.7	7	6.9	0.6	100	Poteter, grønnsaker, frukt og bær	Potatoes, vegetables, fruit and berries	Belgfrukter	Legumes	-8	A		Poteter, grønnsaker, frukt og bær	Belgfrukter	Belgfrukter	Belgfrukter	Potatoes, vegetables, fruit and berries
Vannkastanjer, hermetiske	Water chestnuts, chinese, canned, drained	161	0	0	3.4	3	0.9	0	100	Poteter, grønnsaker, frukt og bær	Potatoes, vegetables, fruit and berries	Grønnsaker	Vegetables	-5	A		Poteter, grønnsaker, frukt og bær	Grønnsaker	Grønnsaksprodukter	Grønnsaksprodukter	Potatoes, vegetables, fruit and berries
Søtpotet, rå	Sweet potato, raw	339	0.1	0	4.2	3	1.6	0.1	0	Poteter, grønnsaker, frukt og bær	Potatoes, vegetables, fruit and berries	Grønnsaker	Vegetables	2	B		Poteter, grønnsaker, frukt og bær	Grønnsaker	Grønnsaker, rå og fryst	Grønnsaker, rå og fryst	Potatoes, vegetables, fruit and berries
Feltsalat, rå	Mâche, salad	69	0.2	0.1	0.2	2	2.6	0	100	Poteter, grønnsaker, frukt og bær	Potatoes, vegetables, fruit and berries	Grønnsaker	Vegetables	-6	A		Poteter, grønnsaker, frukt og bær	Grønnsaker	Grønnsaker, rå og fryst	Grønnsaker, rå og fryst	Potatoes, vegetables, fruit and berries
Romanosalat, rå	Romaine lettuce	68	0.2	0	1.3	2	1.4	0	100	Poteter, grønnsaker, frukt og bær	Potatoes, vegetables, fruit and berries	Grønnsaker	Vegetables	-5	A		Poteter, grønnsaker, frukt og bær	Grønnsaker	Grønnsaker, rå og fryst	Grønnsaker, rå og fryst	Potatoes, vegetables, fruit and berries
Nori, tørket tang	Nori, seaweed, dried	1084	0.5	0	0	0	7.9	7.8	100	Poteter, grønnsaker, frukt og bær	Potatoes, vegetables, fruit and berries	Grønnsaker	Vegetables	18	D		Poteter, grønnsaker, frukt og bær	Grønnsaker	Grønnsaksprodukter	Grønnsaksprodukter	Potatoes, vegetables, fruit and berries
Ingefær, syltet	Ginger, canned	130	0.2	0	1.7	1	0.6	1.8	100	Poteter, grønnsaker, frukt og bær	Potatoes, vegetables, fruit and berries	Grønnsaker	Vegetables	3	C		Poteter, grønnsaker, frukt og bær	Grønnsaker	Grønnsaksprodukter	Grønnsaksprodukter	Potatoes, vegetables, fruit and berries
Tacosaus, medium, Santa Maria	Taco sauce, medium, Santa Maria	117	0.1	0	4	2	1.9	1.4	68	Poteter, grønnsaker, frukt og bær	Potatoes, vegetables, fruit and berries	Grønnsaker	Vegetables	5	C		Poteter, grønnsaker, frukt og bær	Grønnsaker	Grønnsaksprodukter	Grønnsaksprodukter	Potatoes, vegetables, fruit and berries
Tacosaus, medium, Old El Paso	Taco sauce, medium, Old El Paso	113	0.1	0	3.9	2	1.9	1.9	54	Poteter, grønnsaker, frukt og bær	Potatoes, vegetables, fruit and berries	Grønnsaker	Vegetables	9	C		Poteter, grønnsaker, frukt og bær	Grønnsaker	Grønnsaksprodukter	Grønnsaksprodukter	Potatoes, vegetables, fruit and berries
Pesto, grønn, kjøpt	Pesto, green, industrially made	2132	52.9	6.7	1.9	1	5.2	3	2	Poteter, grønnsaker, frukt og bær	Potatoes, vegetables, fruit and berries	Grønnsaker	Vegetables	26	E		Poteter, grønnsaker, frukt og bær	Grønnsaker	Grønnsaksprodukter	Grønnsaksprodukter	Potatoes, vegetables, fruit and berries
Bønnespirer, mungbønnespirer, rå	Mung beans, sprouted, raw	174	0.2	0	4.1	2	3	0	100	Poteter, grønnsaker, frukt og bær	Potatoes, vegetables, fruit and berries	Grønnsaker	Vegetables	-5	A		Poteter, grønnsaker, frukt og bær	Grønnsaker	Grønnsaker, rå og fryst	Grønnsaker, rå og fryst	Potatoes, vegetables, fruit and berries
Chili, grønn, rå	Pepper, chili, green, raw	140	0.2	0	5.1	2	2	0	100	Poteter, grønnsaker, frukt og bær	Potatoes, vegetables, fruit and berries	Grønnsaker	Vegetables	-4	A		Poteter, grønnsaker, frukt og bær	Grønnsaker	Grønnsaker, rå og fryst	Grønnsaker, rå og fryst	Potatoes, vegetables, fruit and berries
Vannkastanje, rå	Water chestnut, raw	220	0.2	0	4.8	2	1.4	0	100	Poteter, grønnsaker, frukt og bær	Potatoes, vegetables, fruit and berries	Grønnsaker	Vegetables	-4	A		Poteter, grønnsaker, frukt og bær	Grønnsaker	Grønnsaker, rå og fryst	Grønnsaker, rå og fryst	Potatoes, vegetables, fruit and berries
Babymais, minimais, hermetisk	Baby corn, canned	110	0.4	0	1.4	2	2.9	0.3	100	Poteter, grønnsaker, frukt og bær	Potatoes, vegetables, fruit and berries	Grønnsaker	Vegetables	-5	A		Poteter, grønnsaker, frukt og bær	Grønnsaker	Grønnsaksprodukter	Grønnsaksprodukter	Potatoes, vegetables, fruit and berries
Tacosaus	Taco sauce	115	0.1	0	4	2	1.9	1.7	54	Poteter, grønnsaker, frukt og bær	Potatoes, vegetables, fruit and berries	Grønnsaker	Vegetables	8	C		Poteter, grønnsaker, frukt og bær	Grønnsaker	Grønnsaksprodukter	Grønnsaksprodukter	Potatoes, vegetables, fruit and berries
Brønnkarse, rå	Water-cress, raw	48	0.1	0	0	2	1.9	0.1	100	Poteter, grønnsaker, frukt og bær	Potatoes, vegetables, fruit and berries	Grønnsaker	Vegetables	-5	A		Poteter, grønnsaker, frukt og bær	Grønnsaker	Grønnsaker, rå og fryst	Grønnsaker, rå og fryst	Potatoes, vegetables, fruit and berries
Pak-choi, bok choy, kål, rå	Cabbage, pak-choi, bok choy, raw	78	0.2	0	1.2	1	1.5	0.2	100	Poteter, grønnsaker, frukt og bær	Potatoes, vegetables, fruit and berries	Grønnsaker	Vegetables	-5	A		Poteter, grønnsaker, frukt og bær	Grønnsaker	Grønnsaker, rå og fryst	Grønnsaker, rå og fryst	Potatoes, vegetables, fruit and berries
Oliven, grønne, med paprikafyll	Olives, green, filled with sweet pepper, drained	535	13.1	2	0	3	0.6	3.4	100	Poteter, grønnsaker, frukt og bær	Potatoes, vegetables, fruit and berries	Grønnsaker	Vegetables	13	D		Poteter, grønnsaker, frukt og bær	Grønnsaker	Grønnsaksprodukter	Grønnsaksprodukter	Potatoes, vegetables, fruit and berries
Adzukibønner, tørr	Adzuki beans, uncooked	1312	0.5	0.2		13	19.9	0	100	Poteter, grønnsaker, frukt og bær	Potatoes, vegetables, fruit and berries	Belgfrukter	Legumes				Poteter, grønnsaker, frukt og bær	Belgfrukter	Belgfrukter	Belgfrukter	Potatoes, vegetables, fruit and berries
Limabønner, smørbønner, tørr	Lima beans, uncooked	1297	0.7	0.2	8.5	19	21.5	0	100	Poteter, grønnsaker, frukt og bær	Potatoes, vegetables, fruit and berries	Belgfrukter	Legumes	-12	A		Poteter, grønnsaker, frukt og bær	Belgfrukter	Belgfrukter	Belgfrukter	Potatoes, vegetables, fruit and berries
Bondebønner, hestebønner, tørr	Broad beans, uncooked	1331	1.7	0.2	3.5	16	25	0	100	Poteter, grønnsaker, frukt og bær	Potatoes, vegetables, fruit and berries	Belgfrukter	Legumes	-13	A		Poteter, grønnsaker, frukt og bær	Belgfrukter	Belgfrukter	Belgfrukter	Potatoes, vegetables, fruit and berries
Borlottibønner, tørr	Cranberry beans, uncooked	1367	2	0.3	3.5	17	20.2	0	100	Poteter, grønnsaker, frukt og bær	Potatoes, vegetables, fruit and berries	Belgfrukter	Legumes	-12	A		Poteter, grønnsaker, frukt og bær	Belgfrukter	Belgfrukter	Belgfrukter	Potatoes, vegetables, fruit and berries
Chayote, rå	Chayote, raw	80	0.1	0	1.7	2	0.8	0	100	Poteter, grønnsaker, frukt og bær	Potatoes, vegetables, fruit and berries	Grønnsaker	Vegetables	-5	A		Poteter, grønnsaker, frukt og bær	Grønnsaker	Grønnsaker, rå og fryst	Grønnsaker, rå og fryst	Potatoes, vegetables, fruit and berries
Linser, røde/rosa, tørr	Lentils, red/pink, uncooked	1462	2.2	0.4		11	23.9	0	100	Poteter, grønnsaker, frukt og bær	Potatoes, vegetables, fruit and berries	Belgfrukter	Legumes				Poteter, grønnsaker, frukt og bær	Belgfrukter	Belgfrukter	Belgfrukter	Potatoes, vegetables, fruit and berries
Lotusrot, rå	Lotus root, raw	274	0.1	0	5.5	5	2.6	0.1	100	Poteter, grønnsaker, frukt og bær	Potatoes, vegetables, fruit and berries	Grønnsaker	Vegetables	-7	A		Poteter, grønnsaker, frukt og bær	Grønnsaker	Grønnsaker, rå og fryst	Grønnsaker, rå og fryst	Potatoes, vegetables, fruit and berries
Meterbønner, rå	Yardlong beans, raw	192	0.4	0.1	0	1	2.8	0	100	Poteter, grønnsaker, frukt og bær	Potatoes, vegetables, fruit and berries	Belgfrukter	Legumes	-6	A		Poteter, grønnsaker, frukt og bær	Belgfrukter	Belgfrukter	Belgfrukter	Potatoes, vegetables, fruit and berries
Okra, rå	Okra, raw	116	0.2	0	2.5	3	1.9	0	100	Poteter, grønnsaker, frukt og bær	Potatoes, vegetables, fruit and berries	Grønnsaker	Vegetables	-5	A		Poteter, grønnsaker, frukt og bær	Grønnsaker	Grønnsaker, rå og fryst	Grønnsaker, rå og fryst	Potatoes, vegetables, fruit and berries
Portobellosopp, rå	Mushroom, portabello	103	0.4	0.1	2.5	1	2.1	0	100	Poteter, grønnsaker, frukt og bær	Potatoes, vegetables, fruit and berries	Grønnsaker	Vegetables	-5	A		Poteter, grønnsaker, frukt og bær	Grønnsaker	Grønnsaker, rå og fryst	Grønnsaker, rå og fryst	Potatoes, vegetables, fruit and berries
Svartøyebønner, tørr	Cowpeas, blackeyes beans, uncooked	1371	1.3	0.3	6.9	11	23.5	0	100	Poteter, grønnsaker, frukt og bær	Potatoes, vegetables, fruit and berries	Belgfrukter	Legumes	-11	A		Poteter, grønnsaker, frukt og bær	Belgfrukter	Belgfrukter	Belgfrukter	Potatoes, vegetables, fruit and berries
Wasabirot, rå	Wasabi, root, raw	435	0.6	0.1		8	4.8	0	100	Poteter, grønnsaker, frukt og bær	Potatoes, vegetables, fruit and berries	Grønnsaker	Vegetables				Poteter, grønnsaker, frukt og bær	Grønnsaker	Grønnsaker, rå og fryst	Grønnsaker, rå og fryst	Potatoes, vegetables, fruit and berries
Yams, rå	Yam, raw	469	0.2	0	0.5	4	1.5	0	0	Poteter, grønnsaker, frukt og bær	Potatoes, vegetables, fruit and berries	Grønnsaker	Vegetables	0	A		Poteter, grønnsaker, frukt og bær	Grønnsaker	Grønnsaker, rå og fryst	Grønnsaker, rå og fryst	Potatoes, vegetables, fruit and berries
Soyamel, med mindre fett	Soy flour, low-fat	1552	8.9	1.3	9.3	16	49.8	0	0	Korn- og bakevarer	Cereals	Mel	Flour	-5	A		Korn- og bakevarer, frø og nøtter	Mel	Mel	Mel	Cereals, seed and nuts
Edamamebønner, soyabønner, fryst	Edamame, soy beans, frozen	543	7.2	1	2.5	5	11.2	0	100	Poteter, grønnsaker, frukt og bær	Potatoes, vegetables, fruit and berries	Belgfrukter	Legumes	-10	A		Poteter, grønnsaker, frukt og bær	Belgfrukter	Belgfrukter	Belgfrukter	Potatoes, vegetables, fruit and berries
Steinsopp, rå	Mushroom, king boletus, yellow boletus, raw	125	0.2	0	1.6	3	3.1	0	100	Poteter, grønnsaker, frukt og bær	Potatoes, vegetables, fruit and berries	Grønnsaker	Vegetables	-6	A		Poteter, grønnsaker, frukt og bær	Grønnsaker	Grønnsaker, rå og fryst	Grønnsaker, rå og fryst	Potatoes, vegetables, fruit and berries
Traktkantarell, rå	Mushroom, trumpet chanterelle, funnel chanterelle, raw	99	0.8	0	0.2	3	2.2	0	100	Poteter, grønnsaker, frukt og bær	Potatoes, vegetables, fruit and berries	Grønnsaker	Vegetables	-5	A		Poteter, grønnsaker, frukt og bær	Grønnsaker	Grønnsaker, rå og fryst	Grønnsaker, rå og fryst	Potatoes, vegetables, fruit and berries
Cæsarsalat	Caesar salad	767	10.8	5.7	0.9	1	13.9	0.4	37	Poteter, grønnsaker, frukt og bær	Potatoes, vegetables, fruit and berries	Grønnsaker	Vegetables	3	C		Poteter, grønnsaker, frukt og bær	Grønnsaker	Grønnsaksprodukter	Grønnsaksprodukter	Potatoes, vegetables, fruit and berries
Salat nicoise	Salad Nicoise	489	7.8	1.3	2.5	1	6.4	0.9	50	Poteter, grønnsaker, frukt og bær	Potatoes, vegetables, fruit and berries	Grønnsaker	Vegetables	3	C		Poteter, grønnsaker, frukt og bær	Grønnsaker	Grønnsaksprodukter	Grønnsaksprodukter	Potatoes, vegetables, fruit and berries
Tomatsalsa	Tomato salsa	123	1.1	0.1	3.1	2	0.9	0.3	95	Poteter, grønnsaker, frukt og bær	Potatoes, vegetables, fruit and berries	Grønnsaker	Vegetables	-4	A		Poteter, grønnsaker, frukt og bær	Grønnsaker	Grønnsaksprodukter	Grønnsaksprodukter	Potatoes, vegetables, fruit and berries
Bjørnebær, rå	Blackberries, raw	167	0.5	0	4.9	5	1.4	0	100	Poteter, grønnsaker, frukt og bær	Potatoes, vegetables, fruit and berries	Frukt og bær	ruit and berries	-6	A		Poteter, grønnsaker, frukt og bær	Frukt og bær	Frukt og bær, rå/fersk	Frukt og bær, rå/fersk	Potatoes, vegetables, fruit and berries
Blåbær, rå	Blueberries, raw	215	0.9	0	7.5	5	1	0	100	Poteter, grønnsaker, frukt og bær	Potatoes, vegetables, fruit and berries	Frukt og bær	ruit and berries	-5	A		Poteter, grønnsaker, frukt og bær	Frukt og bær	Frukt og bær, rå/fersk	Frukt og bær, rå/fersk	Potatoes, vegetables, fruit and berries
Bringebær, rå	Raspberries, raw	122	0.4	0	3.2	4	1.1	0	100	Poteter, grønnsaker, frukt og bær	Potatoes, vegetables, fruit and berries	Frukt og bær	ruit and berries	-6	A		Poteter, grønnsaker, frukt og bær	Frukt og bær	Frukt og bær, rå/fersk	Frukt og bær, rå/fersk	Potatoes, vegetables, fruit and berries
Jordbær, rå	Strawberries, raw	144	0.2	0	6.6	2	0.5	0	100	Poteter, grønnsaker, frukt og bær	Potatoes, vegetables, fruit and berries	Frukt og bær	ruit and berries	-4	A		Poteter, grønnsaker, frukt og bær	Frukt og bær	Frukt og bær, rå/fersk	Frukt og bær, rå/fersk	Potatoes, vegetables, fruit and berries
Jordbær, 250 g sukker pr. kg bær, fryst	Strawberries, frozen, 250 g sugar/kg berries	471	0.2	0	26	2	0.5	0	75	Poteter, grønnsaker, frukt og bær	Potatoes, vegetables, fruit and berries	Frukt og bær	ruit and berries	6	C		Poteter, grønnsaker, frukt og bær	Frukt og bær	Produkter av frukt og bær	Produkter av frukt og bær	Potatoes, vegetables, fruit and berries
Kirsebær, rå	Cherries, raw	174	0	0	9	1	0.7	0	100	Poteter, grønnsaker, frukt og bær	Potatoes, vegetables, fruit and berries	Frukt og bær	ruit and berries	-3	A		Poteter, grønnsaker, frukt og bær	Frukt og bær	Frukt og bær, rå/fersk	Frukt og bær, rå/fersk	Potatoes, vegetables, fruit and berries
Moreller, rå	Cherries, sweet, raw	222	0.1	0	11.3	1	0.9	0	100	Poteter, grønnsaker, frukt og bær	Potatoes, vegetables, fruit and berries	Frukt og bær	ruit and berries	-2	A		Poteter, grønnsaker, frukt og bær	Frukt og bær	Frukt og bær, rå/fersk	Frukt og bær, rå/fersk	Potatoes, vegetables, fruit and berries
Multer, molter, rå	Cloudberries, raw	191	1.1	0.1	4.4	6	1.6	0	100	Poteter, grønnsaker, frukt og bær	Potatoes, vegetables, fruit and berries	Frukt og bær	ruit and berries	-7	A		Poteter, grønnsaker, frukt og bær	Frukt og bær	Frukt og bær, rå/fersk	Frukt og bær, rå/fersk	Potatoes, vegetables, fruit and berries
Multesyltetøy, rørt/fryst	Cloudberry jam, frozen,	484	0.9	0.1	23.5	4	1.2	0	45	Poteter, grønnsaker, frukt og bær	Potatoes, vegetables, fruit and berries	Frukt og bær	ruit and berries	5	C		Poteter, grønnsaker, frukt og bær	Frukt og bær	Produkter av frukt og bær	Produkter av frukt og bær	Potatoes, vegetables, fruit and berries
Nypesuppe, pulver	Rosehip soup powder, dry	1266	0.2	0	71	5	0.7	0.1	0	Diverse retter, produkter og ingredienser	Other dishes, products and ingredients	Diverse ingredienser	Miscellaneous ingredients	16	D		Diverse retter, produkter og ingredienser	Diverse ingredienser	Diverse ingredienser	Diverse ingredienser	Other dishes, products and ingredients
Rips, rå	Redcurrants, raw	223	1.2	0.3	6.9	5	1.2	0	100	Poteter, grønnsaker, frukt og bær	Potatoes, vegetables, fruit and berries	Frukt og bær	ruit and berries	-5	A		Poteter, grønnsaker, frukt og bær	Frukt og bær	Frukt og bær, rå/fersk	Frukt og bær, rå/fersk	Potatoes, vegetables, fruit and berries
Solbær, rå	Blackcurrants, raw	230	1	0.1	7.6	5	1.3	0	100	Poteter, grønnsaker, frukt og bær	Potatoes, vegetables, fruit and berries	Frukt og bær	ruit and berries	-5	A		Poteter, grønnsaker, frukt og bær	Frukt og bær	Frukt og bær, rå/fersk	Frukt og bær, rå/fersk	Potatoes, vegetables, fruit and berries
Stikkelsbær, rå	Gooseberries, raw	155	0.6	0.1	5.4	3	0.8	0	100	Poteter, grønnsaker, frukt og bær	Potatoes, vegetables, fruit and berries	Frukt og bær	ruit and berries	-4	A		Poteter, grønnsaker, frukt og bær	Frukt og bær	Frukt og bær, rå/fersk	Frukt og bær, rå/fersk	Potatoes, vegetables, fruit and berries
Tyttebær, rå	Lingonberries, cowberries, raw	183	0.6	0	7	4	0.7	0	100	Poteter, grønnsaker, frukt og bær	Potatoes, vegetables, fruit and berries	Frukt og bær	ruit and berries	-4	A		Poteter, grønnsaker, frukt og bær	Frukt og bær	Frukt og bær, rå/fersk	Frukt og bær, rå/fersk	Potatoes, vegetables, fruit and berries
Tyttebærsyltetøy, rørt/fryst	Lingonberry/cowberry jam, frozen	684	0.4	0	38	2	0.4	0	40	Poteter, grønnsaker, frukt og bær	Potatoes, vegetables, fruit and berries	Frukt og bær	ruit and berries	13	D		Poteter, grønnsaker, frukt og bær	Frukt og bær	Produkter av frukt og bær	Produkter av frukt og bær	Potatoes, vegetables, fruit and berries
Ananas, rå	Pineapple, raw	216	0.1	0	11.4	1	0.5	0	100	Poteter, grønnsaker, frukt og bær	Potatoes, vegetables, fruit and berries	Frukt og bær	ruit and berries	-2	A		Poteter, grønnsaker, frukt og bær	Frukt og bær	Frukt og bær, rå/fersk	Frukt og bær, rå/fersk	Potatoes, vegetables, fruit and berries
Ananas, hermetisk, med egen saft	Pineapple, canned, in natural juice	217	0	0	12.2	0	0.3	0	62	Poteter, grønnsaker, frukt og bær	Potatoes, vegetables, fruit and berries	Frukt og bær	ruit and berries	1	B		Poteter, grønnsaker, frukt og bær	Frukt og bær	Produkter av frukt og bær	Produkter av frukt og bær	Potatoes, vegetables, fruit and berries
Ananas, hermetisk, med sukkerlake	Pineapple, canned, in syrup	293	0	0	16.5	0	0.5	0	60	Poteter, grønnsaker, frukt og bær	Potatoes, vegetables, fruit and berries	Frukt og bær	ruit and berries	3	C		Poteter, grønnsaker, frukt og bær	Frukt og bær	Produkter av frukt og bær	Produkter av frukt og bær	Potatoes, vegetables, fruit and berries
Appelsin, rå	Orange, raw	157	0.1	0	7.2	2	0.9	0	100	Poteter, grønnsaker, frukt og bær	Potatoes, vegetables, fruit and berries	Frukt og bær	ruit and berries	-3	A		Poteter, grønnsaker, frukt og bær	Frukt og bær	Frukt og bær, rå/fersk	Frukt og bær, rå/fersk	Potatoes, vegetables, fruit and berries
Aprikos, rå	Apricots, raw	212	0.4	0	9.3	2	1.4	0	100	Poteter, grønnsaker, frukt og bær	Potatoes, vegetables, fruit and berries	Frukt og bær	ruit and berries	-3	A		Poteter, grønnsaker, frukt og bær	Frukt og bær	Frukt og bær, rå/fersk	Frukt og bær, rå/fersk	Potatoes, vegetables, fruit and berries
Aprikos, hermetisk, med sukkerlake	Apricots, canned, in syrup	297	0.1	0	16.1	2	0.5	0	57	Poteter, grønnsaker, frukt og bær	Potatoes, vegetables, fruit and berries	Frukt og bær	ruit and berries	3	C		Poteter, grønnsaker, frukt og bær	Frukt og bær	Produkter av frukt og bær	Produkter av frukt og bær	Potatoes, vegetables, fruit and berries
Aprikos, tørket	Apricots, dried	768	0.5	0.1	39.4	5	2.2	0	100	Poteter, grønnsaker, frukt og bær	Potatoes, vegetables, fruit and berries	Frukt og bær	ruit and berries	6	C		Poteter, grønnsaker, frukt og bær	Frukt og bær	Produkter av frukt og bær	Produkter av frukt og bær	Potatoes, vegetables, fruit and berries
Avokado, rå	Avocado, raw	787	19.6	3.4	0.4	3	1.8	0	100	Poteter, grønnsaker, frukt og bær	Potatoes, vegetables, fruit and berries	Frukt og bær	ruit and berries	0	A		Poteter, grønnsaker, frukt og bær	Frukt og bær	Frukt og bær, rå/fersk	Frukt og bær, rå/fersk	Potatoes, vegetables, fruit and berries
Banan, rå	Banana, raw	354	0.3	0.1	13.9	2	1.1	0	100	Poteter, grønnsaker, frukt og bær	Potatoes, vegetables, fruit and berries	Frukt og bær	ruit and berries	-1	A		Poteter, grønnsaker, frukt og bær	Frukt og bær	Frukt og bær, rå/fersk	Frukt og bær, rå/fersk	Potatoes, vegetables, fruit and berries
Klementin, rå	Clementine, raw	190	0.2	0	9.2	2	0.9	0	100	Poteter, grønnsaker, frukt og bær	Potatoes, vegetables, fruit and berries	Frukt og bær	ruit and berries	-3	A		Poteter, grønnsaker, frukt og bær	Frukt og bær	Frukt og bær, rå/fersk	Frukt og bær, rå/fersk	Potatoes, vegetables, fruit and berries
Daddel, tørket	Dates, dried	1267	0.2	0.1	68	6	3.3	0	100	Poteter, grønnsaker, frukt og bær	Potatoes, vegetables, fruit and berries	Frukt og bær	ruit and berries	10	C		Poteter, grønnsaker, frukt og bær	Frukt og bær	Produkter av frukt og bær	Produkter av frukt og bær	Potatoes, vegetables, fruit and berries
Drue, uspesifisert, rå	Grapes, unspecified, raw	262	0.2	0.1	13.8	1	0.7	0	100	Poteter, grønnsaker, frukt og bær	Potatoes, vegetables, fruit and berries	Frukt og bær	ruit and berries	-2	A		Poteter, grønnsaker, frukt og bær	Frukt og bær	Frukt og bær, rå/fersk	Frukt og bær, rå/fersk	Potatoes, vegetables, fruit and berries
Eple, norsk, uspesifisert, rå	Apple, Norwegian, raw	199	0.1	0	9.9	3	0.3	0	100	Poteter, grønnsaker, frukt og bær	Potatoes, vegetables, fruit and berries	Frukt og bær	ruit and berries	-3	A		Poteter, grønnsaker, frukt og bær	Frukt og bær	Frukt og bær, rå/fersk	Frukt og bær, rå/fersk	Potatoes, vegetables, fruit and berries
Eple, hermetisk	Apples, canned	291	0.5	0.1	15	2	0.2	0	100	Poteter, grønnsaker, frukt og bær	Potatoes, vegetables, fruit and berries	Frukt og bær	ruit and berries	-1	A		Poteter, grønnsaker, frukt og bær	Frukt og bær	Produkter av frukt og bær	Produkter av frukt og bær	Potatoes, vegetables, fruit and berries
Eple, tørket	Apples, dried	1152	0.5	0.1	60.1	10	2	0	100	Poteter, grønnsaker, frukt og bær	Potatoes, vegetables, fruit and berries	Frukt og bær	ruit and berries	8	C		Poteter, grønnsaker, frukt og bær	Frukt og bær	Produkter av frukt og bær	Produkter av frukt og bær	Potatoes, vegetables, fruit and berries
Fersken, rå	Peach, raw	179	0.3	0	8.4	2	0.9	0	100	Poteter, grønnsaker, frukt og bær	Potatoes, vegetables, fruit and berries	Frukt og bær	ruit and berries	-3	A		Poteter, grønnsaker, frukt og bær	Frukt og bær	Frukt og bær, rå/fersk	Frukt og bær, rå/fersk	Potatoes, vegetables, fruit and berries
Fersken, hermetisk, med egen saft	Peaches, canned, in natural juice	182	0	0	9.7	1	0.6	0	56	Poteter, grønnsaker, frukt og bær	Potatoes, vegetables, fruit and berries	Frukt og bær	ruit and berries	1	B		Poteter, grønnsaker, frukt og bær	Frukt og bær	Produkter av frukt og bær	Produkter av frukt og bær	Potatoes, vegetables, fruit and berries
Fersken, hermetisk, med sukkerlake	Peaches, canned, in syrup	254	0	0	14	1	0.5	0	56	Poteter, grønnsaker, frukt og bær	Potatoes, vegetables, fruit and berries	Frukt og bær	ruit and berries	2	B		Poteter, grønnsaker, frukt og bær	Frukt og bær	Produkter av frukt og bær	Produkter av frukt og bær	Potatoes, vegetables, fruit and berries
Fiken, tørket	Figs, dried	1070	0.9	0.1	47.9	10	3.3	0	100	Poteter, grønnsaker, frukt og bær	Potatoes, vegetables, fruit and berries	Frukt og bær	ruit and berries	6	C		Poteter, grønnsaker, frukt og bær	Frukt og bær	Produkter av frukt og bær	Produkter av frukt og bær	Potatoes, vegetables, fruit and berries
Fruktcocktail, hermetisk, med egen saft	Fruit cocktail, canned, in natural juice	214	0	0	11.7	1	0.4	0	60	Poteter, grønnsaker, frukt og bær	Potatoes, vegetables, fruit and berries	Frukt og bær	ruit and berries	2	B		Poteter, grønnsaker, frukt og bær	Frukt og bær	Produkter av frukt og bær	Produkter av frukt og bær	Potatoes, vegetables, fruit and berries
Fruktcocktail, hermetisk, med sukkerlake	Fruit cocktail, canned, in syrup	266	0	0	14.8	1	0.4	0	35	Poteter, grønnsaker, frukt og bær	Potatoes, vegetables, fruit and berries	Frukt og bær	ruit and berries	4	C		Poteter, grønnsaker, frukt og bær	Frukt og bær	Produkter av frukt og bær	Produkter av frukt og bær	Potatoes, vegetables, fruit and berries
Grapefrukt, rå	Grapefruit, raw	144	0.1	0	6.9	1	0.9	0	100	Poteter, grønnsaker, frukt og bær	Potatoes, vegetables, fruit and berries	Frukt og bær	ruit and berries	-3	A		Poteter, grønnsaker, frukt og bær	Frukt og bær	Frukt og bær, rå/fersk	Frukt og bær, rå/fersk	Potatoes, vegetables, fruit and berries
Kiwi, rå	Kiwi fruit, raw	210	0.9	0.1	8.3	3	0.8	0	100	Poteter, grønnsaker, frukt og bær	Potatoes, vegetables, fruit and berries	Frukt og bær	ruit and berries	-3	A		Poteter, grønnsaker, frukt og bær	Frukt og bær	Frukt og bær, rå/fersk	Frukt og bær, rå/fersk	Potatoes, vegetables, fruit and berries
Kompott, av frukt og bær	Compote, made from fruits and berries	406	0.1	0	21	1	0.1	0	53	Diverse retter, produkter og ingredienser	Other dishes, products and ingredients	Dessert, iskrem og tilbehør	Dessert, ice cream etc	6	C		Diverse retter, produkter og ingredienser	Dessert, iskrem og tilbehør	Dessert, iskrem og tilbehør	Dessert, iskrem og tilbehør	Other dishes, products and ingredients
Mango, rå	Mango, raw	209	0.3	0.1	10.4	1	0.7	0	100	Poteter, grønnsaker, frukt og bær	Potatoes, vegetables, fruit and berries	Frukt og bær	ruit and berries	-2	A		Poteter, grønnsaker, frukt og bær	Frukt og bær	Frukt og bær, rå/fersk	Frukt og bær, rå/fersk	Potatoes, vegetables, fruit and berries
Vannmelon, rå	Melon, water, raw	151	0.1	0	7.6	0	0.8	0	100	Poteter, grønnsaker, frukt og bær	Potatoes, vegetables, fruit and berries	Frukt og bær	ruit and berries	-3	A		Poteter, grønnsaker, frukt og bær	Frukt og bær	Frukt og bær, rå/fersk	Frukt og bær, rå/fersk	Potatoes, vegetables, fruit and berries
Plomme, rå	Plums, raw	186	0.1	0	9.1	2	0.5	0	100	Poteter, grønnsaker, frukt og bær	Potatoes, vegetables, fruit and berries	Frukt og bær	ruit and berries	-3	A		Poteter, grønnsaker, frukt og bær	Frukt og bær	Frukt og bær, rå/fersk	Frukt og bær, rå/fersk	Potatoes, vegetables, fruit and berries
Plomme, hermetisk, med sukkerlake	Plums, canned, in syrup	391	0.1	0	21.9	1	0.3	0	60	Poteter, grønnsaker, frukt og bær	Potatoes, vegetables, fruit and berries	Frukt og bær	ruit and berries	6	C		Poteter, grønnsaker, frukt og bær	Frukt og bær	Produkter av frukt og bær	Produkter av frukt og bær	Potatoes, vegetables, fruit and berries
Pære, norsk, rå	Pear, Norwegian, raw	183	0.1	0	7.9	5	0.4	0	100	Poteter, grønnsaker, frukt og bær	Potatoes, vegetables, fruit and berries	Frukt og bær	ruit and berries	-5	A		Poteter, grønnsaker, frukt og bær	Frukt og bær	Frukt og bær, rå/fersk	Frukt og bær, rå/fersk	Potatoes, vegetables, fruit and berries
Pære, hermetisk, med sukkerlake	Pears, canned, in syrup	237	0	0	13.2	1	0.2	0	56	Poteter, grønnsaker, frukt og bær	Potatoes, vegetables, fruit and berries	Frukt og bær	ruit and berries	2	B		Poteter, grønnsaker, frukt og bær	Frukt og bær	Produkter av frukt og bær	Produkter av frukt og bær	Potatoes, vegetables, fruit and berries
Rosiner	Raisins	1174	1	0.1	62.6	3	3	0	100	Poteter, grønnsaker, frukt og bær	Potatoes, vegetables, fruit and berries	Frukt og bær	ruit and berries	13	D		Poteter, grønnsaker, frukt og bær	Frukt og bær	Produkter av frukt og bær	Produkter av frukt og bær	Potatoes, vegetables, fruit and berries
Sitron, rå	Lemon, raw	95	0.3	0	2.5	3	1.1	0	100	Poteter, grønnsaker, frukt og bær	Potatoes, vegetables, fruit and berries	Frukt og bær	ruit and berries	-5	A		Poteter, grønnsaker, frukt og bær	Frukt og bær	Frukt og bær, rå/fersk	Frukt og bær, rå/fersk	Potatoes, vegetables, fruit and berries
Svisker	Prunes	712	0.3	0.1	36.5	5	2.3	0	100	Poteter, grønnsaker, frukt og bær	Potatoes, vegetables, fruit and berries	Frukt og bær	ruit and berries	5	C		Poteter, grønnsaker, frukt og bær	Frukt og bær	Produkter av frukt og bær	Produkter av frukt og bær	Potatoes, vegetables, fruit and berries
Hasselnøtter	Hazelnuts	2761	65	3.7	3	9	13.2	0	0	Nøtter og frø	Nuts and seeds	Nøtter og frø	Nuts and seeds	-9	A		Korn- og bakevarer, frø og nøtter	Nøtter, mandler og frø	Nøtter, mandler og frø	Nøtter, mandler og frø	Cereals, seed and nuts
Kokosmasse, usøtet	Coconut, desiccated, not sweetened	2744	64.5	57.2	6.4	16	6.9	0.1	100	Diverse retter, produkter og ingredienser	Other dishes, products and ingredients	Diverse ingredienser	Miscellaneous ingredients	9	C		Diverse retter, produkter og ingredienser	Diverse ingredienser	Diverse ingredienser	Diverse ingredienser	Other dishes, products and ingredients
Mandler, skåldet	Almonds, without peel	2482	52.5	4	4.6	10	21.4	0	0	Nøtter og frø	Nuts and seeds	Nøtter og frø	Nuts and seeds	-10	A		Korn- og bakevarer, frø og nøtter	Nøtter, mandler og frø	Nøtter, mandler og frø	Nøtter, mandler og frø	Cereals, seed and nuts
Oliven, grønne, pickles	Olives, green, pickled	620	15.3	2	0.5	3	1	3.9	100	Poteter, grønnsaker, frukt og bær	Potatoes, vegetables, fruit and berries	Grønnsaker	Vegetables	16	D		Poteter, grønnsaker, frukt og bær	Grønnsaker	Grønnsaksprodukter	Grønnsaksprodukter	Potatoes, vegetables, fruit and berries
Peanøtter	Peanuts, raw	2458	49.2	6.8	4	9	25.8	0	0	Nøtter og frø	Nuts and seeds	Nøtter og frø	Nuts and seeds	-8	A		Korn- og bakevarer, frø og nøtter	Nøtter, mandler og frø	Nøtter, mandler og frø	Nøtter, mandler og frø	Cereals, seed and nuts
Peanøtter, saltet	Peanuts, roasted, salted	2578	51	7.8	4.8	10	26.7	1.2	0	Nøtter og frø	Nuts and seeds	Nøtter og frø	Nuts and seeds	4	C		Korn- og bakevarer, frø og nøtter	Nøtter, mandler og frø	Nøtter, mandler og frø	Nøtter, mandler og frø	Cereals, seed and nuts
Peanøttsmør	Peanut butter	2570	51.8	12.8	6.7	5	22.8	0.9	0	Nøtter og frø	Nuts and seeds	Nøtter og frø	Nuts and seeds	9	C		Korn- og bakevarer, frø og nøtter	Nøtter, mandler og frø	Nøtter, mandler og frø	Nøtter, mandler og frø	Cereals, seed and nuts
Valnøtter	Walnuts	2805	66.5	4.7	2.6	7	14.1	0	0	Nøtter og frø	Nuts and seeds	Nøtter og frø	Nuts and seeds	-9	A		Korn- og bakevarer, frø og nøtter	Nøtter, mandler og frø	Nøtter, mandler og frø	Nøtter, mandler og frø	Cereals, seed and nuts
Appelsinmarmelade	Orange marmalade	1175	0	0	68.6	0	0.2	0	20	Poteter, grønnsaker, frukt og bær	Potatoes, vegetables, fruit and berries	Frukt og bær	ruit and berries	18	D		Poteter, grønnsaker, frukt og bær	Frukt og bær	Produkter av frukt og bær	Produkter av frukt og bær	Potatoes, vegetables, fruit and berries
Pasjonsfrukt, rå	Passion fruit, raw	184	0.4	0.1	5.8	3	2.6	0	100	Poteter, grønnsaker, frukt og bær	Potatoes, vegetables, fruit and berries	Frukt og bær	ruit and berries	-5	A		Poteter, grønnsaker, frukt og bær	Frukt og bær	Frukt og bær, rå/fersk	Frukt og bær, rå/fersk	Potatoes, vegetables, fruit and berries
Cashewnøtter	Cashew nuts	2458	43.9	7.8	5.9	3	18.2	0	0	Nøtter og frø	Nuts and seeds	Nøtter og frø	Nuts and seeds	-2	B		Korn- og bakevarer, frø og nøtter	Nøtter, mandler og frø	Nøtter, mandler og frø	Nøtter, mandler og frø	Cereals, seed and nuts
Jordbær, 100 g sukker pr. kg bær, fryst	Strawberries, frozen, 100 g sugar/kg berries	304	0.2	0	15.9	2	0.5	0	90	Poteter, grønnsaker, frukt og bær	Potatoes, vegetables, fruit and berries	Frukt og bær	ruit and berries	-1	A		Poteter, grønnsaker, frukt og bær	Frukt og bær	Produkter av frukt og bær	Produkter av frukt og bær	Potatoes, vegetables, fruit and berries
Syltetøy, 45 % bær, 25 % sukker	Jam, 45 % berries, 25 % sugar	541	0.1	0	30.8	1	0.3	0	45	Poteter, grønnsaker, frukt og bær	Potatoes, vegetables, fruit and berries	Frukt og bær	ruit and berries	8	C		Poteter, grønnsaker, frukt og bær	Frukt og bær	Produkter av frukt og bær	Produkter av frukt og bær	Potatoes, vegetables, fruit and berries
Paranøtter	Brazil nuts	2805	66.4	15.1	2.3	8	14.3	0	0	Nøtter og frø	Nuts and seeds	Nøtter og frø	Nuts and seeds	2	B		Korn- og bakevarer, frø og nøtter	Nøtter, mandler og frø	Nøtter, mandler og frø	Nøtter, mandler og frø	Cereals, seed and nuts
Pekannøtter	Pecan nuts	2971	72	6.2	4	10	9.2	0	0	Nøtter og frø	Nuts and seeds	Nøtter og frø	Nuts and seeds	-6	A		Korn- og bakevarer, frø og nøtter	Nøtter, mandler og frø	Nøtter, mandler og frø	Nøtter, mandler og frø	Cereals, seed and nuts
Pistasjnøtter, saltet	Pistachio nuts, roasted, with salt	2249	44.8	5.5	7.7	10	21	1.1	0	Nøtter og frø	Nuts and seeds	Nøtter og frø	Nuts and seeds	4	C		Korn- og bakevarer, frø og nøtter	Nøtter, mandler og frø	Nøtter, mandler og frø	Nøtter, mandler og frø	Cereals, seed and nuts
Cherimoya, rå	Cherimoya, raw	295	0.7	0.2	12.9	3	1.6	0	100	Poteter, grønnsaker, frukt og bær	Potatoes, vegetables, fruit and berries	Frukt og bær	ruit and berries	-2	A		Poteter, grønnsaker, frukt og bær	Frukt og bær	Frukt og bær, rå/fersk	Frukt og bær, rå/fersk	Potatoes, vegetables, fruit and berries
Granateple, rå	Pomegranate, raw	336	1.2	0.1	13.7	4	1.7	0	100	Poteter, grønnsaker, frukt og bær	Potatoes, vegetables, fruit and berries	Frukt og bær	ruit and berries	-2	A		Poteter, grønnsaker, frukt og bær	Frukt og bær	Frukt og bær, rå/fersk	Frukt og bær, rå/fersk	Potatoes, vegetables, fruit and berries
Guava, rå	Guava, raw	163	1	0.3	4.9	4	0.8	0	100	Poteter, grønnsaker, frukt og bær	Potatoes, vegetables, fruit and berries	Frukt og bær	ruit and berries	-5	A		Poteter, grønnsaker, frukt og bær	Frukt og bær	Frukt og bær, rå/fersk	Frukt og bær, rå/fersk	Potatoes, vegetables, fruit and berries
Hyllebær, rå	Elderberries, raw	196	0.5	0	6.5	7	0.7	0	100	Poteter, grønnsaker, frukt og bær	Potatoes, vegetables, fruit and berries	Frukt og bær	ruit and berries	-8	A		Poteter, grønnsaker, frukt og bær	Frukt og bær	Frukt og bær, rå/fersk	Frukt og bær, rå/fersk	Potatoes, vegetables, fruit and berries
Kaktusfiken, rå	Prickly pear, raw	208	0.3	0.1	9.7	3	0.7	0	100	Poteter, grønnsaker, frukt og bær	Potatoes, vegetables, fruit and berries	Frukt og bær	ruit and berries	-3	A		Poteter, grønnsaker, frukt og bær	Frukt og bær	Frukt og bær, rå/fersk	Frukt og bær, rå/fersk	Potatoes, vegetables, fruit and berries
Kantaloupemelon, rå	Melon, cantaloupe, raw	163	0.2	0.1	7.9	1	0.8	0	100	Poteter, grønnsaker, frukt og bær	Potatoes, vegetables, fruit and berries	Frukt og bær	ruit and berries	-3	A		Poteter, grønnsaker, frukt og bær	Frukt og bær	Frukt og bær, rå/fersk	Frukt og bær, rå/fersk	Potatoes, vegetables, fruit and berries
Kumquat, rå	Kumquat, raw	275	0.9	0.1	9.4	7	1.9	0	100	Poteter, grønnsaker, frukt og bær	Potatoes, vegetables, fruit and berries	Frukt og bær	ruit and berries	-7	A		Poteter, grønnsaker, frukt og bær	Frukt og bær	Frukt og bær, rå/fersk	Frukt og bær, rå/fersk	Potatoes, vegetables, fruit and berries
Lime, rå	Lime, raw	70	0.2	0	1.7	3	0.7	0	100	Poteter, grønnsaker, frukt og bær	Potatoes, vegetables, fruit and berries	Frukt og bær	ruit and berries	-5	A		Poteter, grønnsaker, frukt og bær	Frukt og bær	Frukt og bær, rå/fersk	Frukt og bær, rå/fersk	Potatoes, vegetables, fruit and berries
Litchi, rå	Lychee, raw	300	0.4	0.1	15.2	1	0.8	0	100	Poteter, grønnsaker, frukt og bær	Potatoes, vegetables, fruit and berries	Frukt og bær	ruit and berries	-1	A		Poteter, grønnsaker, frukt og bær	Frukt og bær	Frukt og bær, rå/fersk	Frukt og bær, rå/fersk	Potatoes, vegetables, fruit and berries
Nektarin, rå	Nectarine, raw	205	0.3	0	9.8	1	1	0	100	Poteter, grønnsaker, frukt og bær	Potatoes, vegetables, fruit and berries	Frukt og bær	ruit and berries	-3	A		Poteter, grønnsaker, frukt og bær	Frukt og bær	Frukt og bær, rå/fersk	Frukt og bær, rå/fersk	Potatoes, vegetables, fruit and berries
Papaya, rå	Papaya, raw	197	0.3	0.1	9.5	2	0.7	0	100	Poteter, grønnsaker, frukt og bær	Potatoes, vegetables, fruit and berries	Frukt og bær	ruit and berries	-3	A		Poteter, grønnsaker, frukt og bær	Frukt og bær	Frukt og bær, rå/fersk	Frukt og bær, rå/fersk	Potatoes, vegetables, fruit and berries
Paradisepler, rå	Crab apple, raw	133	0.3	0	5.8	2	0.4	0	100	Poteter, grønnsaker, frukt og bær	Potatoes, vegetables, fruit and berries	Frukt og bær	ruit and berries	-4	A		Poteter, grønnsaker, frukt og bær	Frukt og bær	Frukt og bær, rå/fersk	Frukt og bær, rå/fersk	Potatoes, vegetables, fruit and berries
Pære, hermetisk, med egen saft	Pears, canned, in natural juice	161	0	0	8.5	1	0.3	0	56	Poteter, grønnsaker, frukt og bær	Potatoes, vegetables, fruit and berries	Frukt og bær	ruit and berries	1	B		Poteter, grønnsaker, frukt og bær	Frukt og bær	Produkter av frukt og bær	Produkter av frukt og bær	Potatoes, vegetables, fruit and berries
Honningmelon, rå	Melon, honeydew, raw	159	0.1	0	8.1	1	0.5	0	100	Poteter, grønnsaker, frukt og bær	Potatoes, vegetables, fruit and berries	Frukt og bær	ruit and berries	-3	A		Poteter, grønnsaker, frukt og bær	Frukt og bær	Frukt og bær, rå/fersk	Frukt og bær, rå/fersk	Potatoes, vegetables, fruit and berries
Oliven, sorte, i olje, hermetisk	Olives, black, in oil, canned	1432	36	5	1.8	4	2.2	8.3	100	Poteter, grønnsaker, frukt og bær	Potatoes, vegetables, fruit and berries	Grønnsaker	Vegetables	22	E		Poteter, grønnsaker, frukt og bær	Grønnsaker	Grønnsaksprodukter	Grønnsaksprodukter	Potatoes, vegetables, fruit and berries
Pinjekjerner	Pine nuts	2748	61.9	4.3	4.9	6	14	0	0	Nøtter og frø	Nuts and seeds	Nøtter og frø	Nuts and seeds	-6	A		Korn- og bakevarer, frø og nøtter	Nøtter, mandler og frø	Nøtter, mandler og frø	Nøtter, mandler og frø	Cereals, seed and nuts
Quinoa, tørr	Quinoa, uncooked	1463	6.7	0.5	3.1	12	13.9	0	0	Korn- og bakevarer	Cereals	Gryn, ris, pasta	Grain, rice, pasta	-6	A		Korn- og bakevarer, frø og nøtter	Nøtter, mandler og frø	Nøtter, mandler og frø	Nøtter, mandler og frø	Cereals, seed and nuts
Macadamianøtter	Macadamia nuts, raw	3102	75.8	12.1	4.6	9	7.9	0	0	Nøtter og frø	Nuts and seeds	Nøtter og frø	Nuts and seeds	-3	B		Korn- og bakevarer, frø og nøtter	Nøtter, mandler og frø	Nøtter, mandler og frø	Nøtter, mandler og frø	Cereals, seed and nuts
Cashewnøtter, saltet	Cashew nuts, salted	2500	48.7	8.7	5.9	8	18	0.7	0	Nøtter og frø	Nuts and seeds	Nøtter og frø	Nuts and seeds	3	C		Diverse retter, produkter og ingredienser	Snacks	Snacks	Snacks	Other dishes, products and ingredients
Krekling, krøkebær, rå	Crowberries, raw	159	0.5	0.1	5.3	6	0.3	0	100	Poteter, grønnsaker, frukt og bær	Potatoes, vegetables, fruit and berries	Frukt og bær	ruit and berries	-7	A		Poteter, grønnsaker, frukt og bær	Frukt og bær	Frukt og bær, rå/fersk	Frukt og bær, rå/fersk	Potatoes, vegetables, fruit and berries
Eple, Granny Smith, Golden Delicious, rå	Apple, Granny Smith, Golden Delicious, raw	182	0.1	0	8.8	3	0	0	100	Poteter, grønnsaker, frukt og bær	Potatoes, vegetables, fruit and berries	Frukt og bær	ruit and berries	-3	A		Poteter, grønnsaker, frukt og bær	Frukt og bær	Frukt og bær, rå/fersk	Frukt og bær, rå/fersk	Potatoes, vegetables, fruit and berries
Eple, Ingrid Marie, rå	Apple, Ingrid Marie, raw	201	0.1	0	10.3	2	0	0	100	Poteter, grønnsaker, frukt og bær	Potatoes, vegetables, fruit and berries	Frukt og bær	ruit and berries	-2	A		Poteter, grønnsaker, frukt og bær	Frukt og bær	Frukt og bær, rå/fersk	Frukt og bær, rå/fersk	Potatoes, vegetables, fruit and berries
Eple, Rød aroma, rå	Apple, Rød Aroma, raw	210	0.1	0	10.8	2	0	0	100	Poteter, grønnsaker, frukt og bær	Potatoes, vegetables, fruit and berries	Frukt og bær	ruit and berries	-2	A		Poteter, grønnsaker, frukt og bær	Frukt og bær	Frukt og bær, rå/fersk	Frukt og bær, rå/fersk	Potatoes, vegetables, fruit and berries
Kokebanan, melbanan, plantain, rå	Plaintain, raw	557	0.4	0.1	15	2	1.3	0	100	Poteter, grønnsaker, frukt og bær	Potatoes, vegetables, fruit and berries	Frukt og bær	ruit and berries	0	A		Poteter, grønnsaker, frukt og bær	Frukt og bær	Frukt og bær, rå/fersk	Frukt og bær, rå/fersk	Potatoes, vegetables, fruit and berries
Tindved, havtorn, rå	Sea buckthorn, raw	352	5	1.1	6.2	6	0.7	0	100	Poteter, grønnsaker, frukt og bær	Potatoes, vegetables, fruit and berries	Frukt og bær	ruit and berries	-5	A		Poteter, grønnsaker, frukt og bær	Frukt og bær	Frukt og bær, rå/fersk	Frukt og bær, rå/fersk	Potatoes, vegetables, fruit and berries
Papaya, tørket	Papaya, dried	1099	0.6	0.2	52.2	5	3.4	0	100	Poteter, grønnsaker, frukt og bær	Potatoes, vegetables, fruit and berries	Frukt og bær	ruit and berries	11	D		Poteter, grønnsaker, frukt og bær	Frukt og bær	Produkter av frukt og bær	Produkter av frukt og bær	Potatoes, vegetables, fruit and berries
Sitronskall	Lemon peel	213	0.3	0		11	1.5	0	100	Poteter, grønnsaker, frukt og bær	Potatoes, vegetables, fruit and berries	Frukt og bær	ruit and berries				Poteter, grønnsaker, frukt og bær	Frukt og bær	Produkter av frukt og bær	Produkter av frukt og bær	Potatoes, vegetables, fruit and berries
Appelsinskall, rå	Orange peel, raw	363	0.2	0		11	1.5	0	100	Poteter, grønnsaker, frukt og bær	Potatoes, vegetables, fruit and berries	Frukt og bær	ruit and berries				Poteter, grønnsaker, frukt og bær	Frukt og bær	Produkter av frukt og bær	Produkter av frukt og bær	Potatoes, vegetables, fruit and berries
Jackfrukt, rå	Jackfruit, raw	409	0.6	0.2	19.1	2	1.7	0	100	Poteter, grønnsaker, frukt og bær	Potatoes, vegetables, fruit and berries	Frukt og bær	ruit and berries	1	B		Poteter, grønnsaker, frukt og bær	Frukt og bær	Frukt og bær, rå/fersk	Frukt og bær, rå/fersk	Potatoes, vegetables, fruit and berries
Nashi, asiatisk pære, rå	Nashi, asian pear, raw	166	0.2	0	7.1	4	0.5	0	100	Poteter, grønnsaker, frukt og bær	Potatoes, vegetables, fruit and berries	Frukt og bær	ruit and berries	-4	A		Poteter, grønnsaker, frukt og bær	Frukt og bær	Frukt og bær, rå/fersk	Frukt og bær, rå/fersk	Potatoes, vegetables, fruit and berries
Rambutan, rå	Rambutan, raw	319	0.4	0	16.3	1	1	0	100	Poteter, grønnsaker, frukt og bær	Potatoes, vegetables, fruit and berries	Frukt og bær	ruit and berries	-1	A		Poteter, grønnsaker, frukt og bær	Frukt og bær	Frukt og bær, rå/fersk	Frukt og bær, rå/fersk	Potatoes, vegetables, fruit and berries
Tamarind, rå	Tamarinds, raw	1086	0.6	0.3	38.8	5	2.8	0.1	100	Poteter, grønnsaker, frukt og bær	Potatoes, vegetables, fruit and berries	Frukt og bær	ruit and berries	7	C		Poteter, grønnsaker, frukt og bær	Frukt og bær	Frukt og bær, rå/fersk	Frukt og bær, rå/fersk	Potatoes, vegetables, fruit and berries
Quinoa, hvit, tørr	Quinoa, white, uncooked	1390	6.6	0.5	3.1	8	13.3	0	0	Korn- og bakevarer	Cereals	Gryn, ris, pasta	Grain, rice, pasta	-6	A		Korn- og bakevarer, frø og nøtter	Nøtter, mandler og frø	Nøtter, mandler og frø	Nøtter, mandler og frø	Cereals, seed and nuts
Quinoa, rød, tørr	Quinoa, red, uncooked	1606	7	0.6	3.1	12	14.6	0	0	Korn- og bakevarer	Cereals	Gryn, ris, pasta	Grain, rice, pasta	-7	A		Korn- og bakevarer, frø og nøtter	Nøtter, mandler og frø	Nøtter, mandler og frø	Nøtter, mandler og frø	Cereals, seed and nuts
Quinoa, svart, tørr	Quinoa, black, uncooked	1392	6.5	0.5	3.2	14	13.7	0	0	Korn- og bakevarer	Cereals	Gryn, ris, pasta	Grain, rice, pasta	-6	A		Korn- og bakevarer, frø og nøtter	Nøtter, mandler og frø	Nøtter, mandler og frø	Nøtter, mandler og frø	Cereals, seed and nuts
Blåbær, amerikanske, rå	Blueberries, American, raw	255	0.3	0	12.4	3	0.3	0	100	Poteter, grønnsaker, frukt og bær	Potatoes, vegetables, fruit and berries	Frukt og bær	ruit and berries	-2	A		Poteter, grønnsaker, frukt og bær	Frukt og bær	Frukt og bær, rå/fersk	Frukt og bær, rå/fersk	Potatoes, vegetables, fruit and berries
Pistasjnøtter	Pistachio nuts	2436	50.3	5.8	7.2	9	21.6	0	0	Nøtter og frø	Nuts and seeds	Nøtter og frø	Nuts and seeds	-8	A		Korn- og bakevarer, frø og nøtter	Nøtter, mandler og frø	Nøtter, mandler og frø	Nøtter, mandler og frø	Cereals, seed and nuts
Agurksalat	Cucumber salad, with vinegar	95	0.1	0	4.3	1	0.7	1.5	100	Poteter, grønnsaker, frukt og bær	Potatoes, vegetables, fruit and berries	Grønnsaker	Vegetables	3	C		Poteter, grønnsaker, frukt og bær	Grønnsaker	Grønnsaksprodukter	Grønnsaksprodukter	Potatoes, vegetables, fruit and berries
Fløtegratinerte poteter	Potatoes, gratinated with cream	595	8.2	5.2	2.6	1	3.6	0.8	0	Poteter, grønnsaker, frukt og bær	Potatoes, vegetables, fruit and berries	Poteter og potetprodukter	Potatoes and potato products	8	C		Poteter, grønnsaker, frukt og bær	Grønnsaker	Grønnsaksprodukter	Grønnsaksprodukter	Potatoes, vegetables, fruit and berries
Kålrotstappe	Mashed swede	310	4.5	2.8	6.3	2	1	1.1	100	Poteter, grønnsaker, frukt og bær	Potatoes, vegetables, fruit and berries	Grønnsaker	Vegetables	3	C		Poteter, grønnsaker, frukt og bær	Grønnsaker	Grønnsaksprodukter	Grønnsaksprodukter	Potatoes, vegetables, fruit and berries
Guacamole	Guacamole	642	15.5	2.7	0.8	3	1.7	0.9	95	Poteter, grønnsaker, frukt og bær	Potatoes, vegetables, fruit and berries	Grønnsaker	Vegetables	2	B		Poteter, grønnsaker, frukt og bær	Grønnsaker	Grønnsaksprodukter	Grønnsaksprodukter	Potatoes, vegetables, fruit and berries
Tzatziki	Tzatziki	155	1.6	1	3.1	0	2.2	0.5	27	Poteter, grønnsaker, frukt og bær	Potatoes, vegetables, fruit and berries	Grønnsaker	Vegetables	2	B		Poteter, grønnsaker, frukt og bær	Grønnsaker	Grønnsaksprodukter	Grønnsaksprodukter	Potatoes, vegetables, fruit and berries
Wokblanding, indisk	Wok mix, Indian style	206	2.2	0.2	3.6	2	1.6	0.1	100	Poteter, grønnsaker, frukt og bær	Potatoes, vegetables, fruit and berries	Grønnsaker	Vegetables	-4	A		Poteter, grønnsaker, frukt og bær	Grønnsaker	Grønnsaksprodukter	Grønnsaksprodukter	Potatoes, vegetables, fruit and berries
Wokblanding, kinesisk	Wok mix, Chinese style	126	0.2	0	2.9	2	2.2	0.1	100	Poteter, grønnsaker, frukt og bær	Potatoes, vegetables, fruit and berries	Grønnsaker	Vegetables	-5	A		Poteter, grønnsaker, frukt og bær	Grønnsaker	Grønnsaksprodukter	Grønnsaksprodukter	Potatoes, vegetables, fruit and berries
Wokblanding, thai	Wok mix, Thai style	219	2.2	0.2	4.6	2	1.6	0	100	Poteter, grønnsaker, frukt og bær	Potatoes, vegetables, fruit and berries	Grønnsaker	Vegetables	-4	A		Poteter, grønnsaker, frukt og bær	Grønnsaker	Grønnsaksprodukter	Grønnsaksprodukter	Potatoes, vegetables, fruit and berries
Løk, sprøstekt	Onion, roasted	2219	48.5	13.4	6.2	5	6.4	1.6	100	Poteter, grønnsaker, frukt og bær	Potatoes, vegetables, fruit and berries	Grønnsaker	Vegetables	17	D		Poteter, grønnsaker, frukt og bær	Grønnsaker	Grønnsaksprodukter	Grønnsaksprodukter	Potatoes, vegetables, fruit and berries
Plantebasert deig, soyaprotein	Plant-based minced, soy protein	641	7.6	0.6	1.4	5	17.4	0.5	0	Diverse retter, produkter og ingredienser	Other dishes, products and ingredients	Vegetarprodukter og retter	Vegetarian products and dishes	-6	A		Diverse retter, produkter og ingredienser	Vegetarprodukter og retter	Vegetarprodukter og retter	Vegetarprodukter og retter	Other dishes, products and ingredients
Hummus	Hummus	803	12.1	1.7	0.5	5	6.6	0.4	43	Diverse retter, produkter og ingredienser	Other dishes, products and ingredients	Vegetarprodukter og retter	Vegetarian products and dishes	-1	A		Diverse retter, produkter og ingredienser	Vegetarprodukter og retter	Vegetarprodukter og retter	Vegetarprodukter og retter	Other dishes, products and ingredients
Sesampostei/-pasta, tahini	Sesame paste, tahini	2582	58.9	8.4	0.4	9	18.5	0.1	0	Nøtter og frø	Nuts and seeds	Nøtter og frø	Nuts and seeds	-9	A		Diverse retter, produkter og ingredienser	Vegetarprodukter og retter	Vegetarprodukter og retter	Vegetarprodukter og retter	Other dishes, products and ingredients
Soyapølse, hermetisk	Sausage, soy, canned	835	15	2.3	1	2	12	0	0	Diverse retter, produkter og ingredienser	Other dishes, products and ingredients	Vegetarprodukter og retter	Vegetarian products and dishes	0	A		Diverse retter, produkter og ingredienser	Vegetarprodukter og retter	Vegetarprodukter og retter	Vegetarprodukter og retter	Other dishes, products and ingredients
Tofu, soyabønneprodukt	Tofu, soy bean curd	280	4.2	0.7	0.3	0	6.6	0.1	70	Diverse retter, produkter og ingredienser	Other dishes, products and ingredients	Vegetarprodukter og retter	Vegetarian products and dishes	-4	A		Diverse retter, produkter og ingredienser	Vegetarprodukter og retter	Vegetarprodukter og retter	Vegetarprodukter og retter	Other dishes, products and ingredients
Grønnsaksrøre, med tomat, Ratatouille	Vegetable stew, with tomato, Ratatouille	198	2.8	0.3	3.7	2	1	0.3	81	Diverse retter, produkter og ingredienser	Other dishes, products and ingredients	Vegetarprodukter og retter	Vegetarian products and dishes	-3	A		Diverse retter, produkter og ingredienser	Vegetarprodukter og retter	Vegetarprodukter og retter	Vegetarprodukter og retter	Other dishes, products and ingredients
Grønnsaksgryte, med potet	Casserole, with vegetables and potatoes	238	1.5	0.2	5	2	1	0.6	68	Diverse retter, produkter og ingredienser	Other dishes, products and ingredients	Vegetarprodukter og retter	Vegetarian products and dishes	1	B		Diverse retter, produkter og ingredienser	Vegetarprodukter og retter	Vegetarprodukter og retter	Vegetarprodukter og retter	Other dishes, products and ingredients
Bønnegryte, vegetarisk	Casserole, with beans, no meat	292	0.4	0	3	4	4.4	0.3	72	Diverse retter, produkter og ingredienser	Other dishes, products and ingredients	Vegetarprodukter og retter	Vegetarian products and dishes	-3	A		Diverse retter, produkter og ingredienser	Vegetarprodukter og retter	Vegetarprodukter og retter	Vegetarprodukter og retter	Other dishes, products and ingredients
Salat, gresk, med fetaost, oliven	Greek salad, with feta cheese and olives	288	4.8	2.5	2.5	1	3.3	0.7	80	Diverse retter, produkter og ingredienser	Other dishes, products and ingredients	Vegetarprodukter og retter	Vegetarian products and dishes	2	B		Diverse retter, produkter og ingredienser	Vegetarprodukter og retter	Vegetarprodukter og retter	Vegetarprodukter og retter	Other dishes, products and ingredients
Vegetabilsk postei, Tartex	Vegetable spread/pâté, Tartex	1051	20	14	1.9	2	7.6	1.5	0	Diverse retter, produkter og ingredienser	Other dishes, products and ingredients	Vegetarprodukter og retter	Vegetarian products and dishes	20	E		Diverse retter, produkter og ingredienser	Vegetarprodukter og retter	Vegetarprodukter og retter	Vegetarprodukter og retter	Other dishes, products and ingredients
Pizza, med tomatsaus og ost	Pizza, with tomato sauce and cheese	753	5.4	1.9	2.6	2	7	0.9	0	Diverse retter, produkter og ingredienser	Other dishes, products and ingredients	Pizza, pai, taco, ferdigretter o.l.	Pizza, pie, taco etc	5	C		Diverse retter, produkter og ingredienser	Pizza, pai, taco o.l.	Pizza, pai, taco o.l.	Pizza, pai, taco o.l.	Other dishes, products and ingredients
Brune bønner, kokt	Beans, brown, cooked	527	0.6	0.1	1.8	7	8.8	0	100	Poteter, grønnsaker, frukt og bær	Potatoes, vegetables, fruit and berries	Belgfrukter	Legumes	-11	A		Poteter, grønnsaker, frukt og bær	Belgfrukter	Belgfrukter	Belgfrukter	Potatoes, vegetables, fruit and berries
Mais, hermetisk	Sweet corn, canned	360	1.1	0.2	8.2	2	2.5	0.5	100	Poteter, grønnsaker, frukt og bær	Potatoes, vegetables, fruit and berries	Grønnsaker	Vegetables	-1	A		Poteter, grønnsaker, frukt og bær	Grønnsaker	Grønnsaksprodukter	Grønnsaksprodukter	Potatoes, vegetables, fruit and berries
Soyaprotein, teksturert	Soya protein, textured	1153	5.4	0.7	5.1	6	43.2	11.1	0	Diverse retter, produkter og ingredienser	Other dishes, products and ingredients	Vegetarprodukter og retter	Vegetarian products and dishes	21	E		Diverse retter, produkter og ingredienser	Vegetarprodukter og retter	Vegetarprodukter og retter	Vegetarprodukter og retter	Other dishes, products and ingredients
Potet, tidligpotet, med skall, Kypros, rå	Potatoes, spring, from Cyprus, raw	253	0.1	0	1	2	1.7	0	0	Poteter, grønnsaker, frukt og bær	Potatoes, vegetables, fruit and berries	Poteter og potetprodukter	Potatoes and potato products	0	A		Poteter, grønnsaker, frukt og bær	Poteter	Poteter	Poteter	Potatoes, vegetables, fruit and berries
Brokkoli, fryst	Broccoli, frozen	113	0.3	0	1.9	3	2.8	0	100	Poteter, grønnsaker, frukt og bær	Potatoes, vegetables, fruit and berries	Grønnsaker	Vegetables	-6	A		Poteter, grønnsaker, frukt og bær	Grønnsaker	Grønnsaker, rå og fryst	Grønnsaker, rå og fryst	Potatoes, vegetables, fruit and berries
Aspargesbønner, fryst	Beans, green, French, frozen	115	0.2	0.1	1.9	4	1.7	0	100	Poteter, grønnsaker, frukt og bær	Potatoes, vegetables, fruit and berries	Grønnsaker	Vegetables	-6	A		Poteter, grønnsaker, frukt og bær	Grønnsaker	Grønnsaker, rå og fryst	Grønnsaker, rå og fryst	Potatoes, vegetables, fruit and berries
Gulrot, knaskegulrot, norsk, rå	Carrot, small and crispy, Norwegian, raw	105	0.1	0	4.2	2	0.7	0	100	Poteter, grønnsaker, frukt og bær	Potatoes, vegetables, fruit and berries	Grønnsaker	Vegetables	-4	A		Poteter, grønnsaker, frukt og bær	Grønnsaker	Grønnsaker, rå og fryst	Grønnsaker, rå og fryst	Potatoes, vegetables, fruit and berries
Gulrot, terninger, fryst	Carrot, cubes, frozen	113	0.2	0	4.1	2	0.9	0	100	Poteter, grønnsaker, frukt og bær	Potatoes, vegetables, fruit and berries	Grønnsaker	Vegetables	-4	A		Poteter, grønnsaker, frukt og bær	Grønnsaker	Grønnsaker, rå og fryst	Grønnsaker, rå og fryst	Potatoes, vegetables, fruit and berries
Gulrot, babygulrot, fryst	Carrot, baby, frozen	109	0.2	0	3.7	2	0.8	0.1	100	Poteter, grønnsaker, frukt og bær	Potatoes, vegetables, fruit and berries	Grønnsaker	Vegetables	-4	A		Poteter, grønnsaker, frukt og bær	Grønnsaker	Grønnsaker, rå og fryst	Grønnsaker, rå og fryst	Potatoes, vegetables, fruit and berries
Mais, fryst	Sweet corn, frozen	487	1.7	0.2	2.3	2	3.2	0	100	Poteter, grønnsaker, frukt og bær	Potatoes, vegetables, fruit and berries	Grønnsaker	Vegetables	-5	A		Poteter, grønnsaker, frukt og bær	Grønnsaker	Grønnsaker, rå og fryst	Grønnsaker, rå og fryst	Potatoes, vegetables, fruit and berries
Blomkål, norsk, fryst	Cauliflower, florets, Norwegian, frozen	92	0.2	0.1	2.2	2	1.9	0	100	Poteter, grønnsaker, frukt og bær	Potatoes, vegetables, fruit and berries	Grønnsaker	Vegetables	-5	A		Poteter, grønnsaker, frukt og bær	Grønnsaker	Grønnsaker, rå og fryst	Grønnsaker, rå og fryst	Potatoes, vegetables, fruit and berries
Brokkoli, importert, rå	Broccoli, imported, raw	125	0.3	0.1	2.1	3	3.2	0	100	Poteter, grønnsaker, frukt og bær	Potatoes, vegetables, fruit and berries	Grønnsaker	Vegetables	-6	A		Poteter, grønnsaker, frukt og bær	Grønnsaker	Grønnsaker, rå og fryst	Grønnsaker, rå og fryst	Potatoes, vegetables, fruit and berries
Brokkoli, uspesifisert, rå	Broccoli, unspecified, raw	123	0.3	0.1	2	3	3.2	0	100	Poteter, grønnsaker, frukt og bær	Potatoes, vegetables, fruit and berries	Grønnsaker	Vegetables	-6	A		Poteter, grønnsaker, frukt og bær	Grønnsaker	Grønnsaker, rå og fryst	Grønnsaker, rå og fryst	Potatoes, vegetables, fruit and berries
Babygulrot, importert, rå	Carrot, baby, imported, raw	120	0.1	0	5.1	2	0.6	0.2	100	Poteter, grønnsaker, frukt og bær	Potatoes, vegetables, fruit and berries	Grønnsaker	Vegetables	-4	A		Poteter, grønnsaker, frukt og bær	Grønnsaker	Grønnsaker, rå og fryst	Grønnsaker, rå og fryst	Potatoes, vegetables, fruit and berries
Gulrot, importert, rå	Carrot, imported, raw	122	0.2	0	4.6	2	0.9	0	100	Poteter, grønnsaker, frukt og bær	Potatoes, vegetables, fruit and berries	Grønnsaker	Vegetables	-4	A		Poteter, grønnsaker, frukt og bær	Grønnsaker	Grønnsaker, rå og fryst	Grønnsaker, rå og fryst	Potatoes, vegetables, fruit and berries
Gulrot, uspesifisert, rå	Carrot, unspecified, raw	151	0.1	0	6.5	3	0.7	0.1	100	Poteter, grønnsaker, frukt og bær	Potatoes, vegetables, fruit and berries	Grønnsaker	Vegetables	-4	A		Poteter, grønnsaker, frukt og bær	Grønnsaker	Grønnsaker, rå og fryst	Grønnsaker, rå og fryst	Potatoes, vegetables, fruit and berries
Cherrytomat, importert, rå	Tomato, small, cherry, imported, raw	71	0.2	0	2.5	1	0.6	0	100	Poteter, grønnsaker, frukt og bær	Potatoes, vegetables, fruit and berries	Grønnsaker	Vegetables	-5	A		Poteter, grønnsaker, frukt og bær	Grønnsaker	Grønnsaker, rå og fryst	Grønnsaker, rå og fryst	Potatoes, vegetables, fruit and berries
Tomat, importert, rå	Tomato, imported, raw	53	0.2	0	1.2	1	0.9	0	100	Poteter, grønnsaker, frukt og bær	Potatoes, vegetables, fruit and berries	Grønnsaker	Vegetables	-5	A		Poteter, grønnsaker, frukt og bær	Grønnsaker	Grønnsaker, rå og fryst	Grønnsaker, rå og fryst	Potatoes, vegetables, fruit and berries
Tomat, uspesifisert, rå	Tomato, unspecified, raw	74	0.2	0	2.5	2	0.7	0	100	Poteter, grønnsaker, frukt og bær	Potatoes, vegetables, fruit and berries	Grønnsaker	Vegetables	-5	A		Poteter, grønnsaker, frukt og bær	Grønnsaker	Grønnsaker, rå og fryst	Grønnsaker, rå og fryst	Potatoes, vegetables, fruit and berries
Drue, blå, rå	Grapes, blue, raw	226	0.2	0.1	11.7	1	0.7	0	100	Poteter, grønnsaker, frukt og bær	Potatoes, vegetables, fruit and berries	Frukt og bær	ruit and berries	-2	A		Poteter, grønnsaker, frukt og bær	Frukt og bær	Frukt og bær, rå/fersk	Frukt og bær, rå/fersk	Potatoes, vegetables, fruit and berries
Drue, grønn, rå	Grapes, green, raw	298	0.2	0.1	15.9	1	0.7	0	100	Poteter, grønnsaker, frukt og bær	Potatoes, vegetables, fruit and berries	Frukt og bær	ruit and berries	-1	A		Poteter, grønnsaker, frukt og bær	Frukt og bær	Frukt og bær, rå/fersk	Frukt og bær, rå/fersk	Potatoes, vegetables, fruit and berries
Eple, importert, rå	Apple, imported, raw	208	0.2	0	10.6	2	0.3	0	100	Poteter, grønnsaker, frukt og bær	Potatoes, vegetables, fruit and berries	Frukt og bær	ruit and berries	-2	A		Poteter, grønnsaker, frukt og bær	Frukt og bær	Frukt og bær, rå/fersk	Frukt og bær, rå/fersk	Potatoes, vegetables, fruit and berries
Eple, uspesifisert, rå	Apple, unspecified, raw	207	0.2	0	10.5	2	0.3	0	100	Poteter, grønnsaker, frukt og bær	Potatoes, vegetables, fruit and berries	Frukt og bær	ruit and berries	-2	A		Poteter, grønnsaker, frukt og bær	Frukt og bær	Frukt og bær, rå/fersk	Frukt og bær, rå/fersk	Potatoes, vegetables, fruit and berries
Pære, importert, rå	Pear, imported, raw	186	0.1	0	8.9	3	0.4	0	100	Poteter, grønnsaker, frukt og bær	Potatoes, vegetables, fruit and berries	Frukt og bær	ruit and berries	-3	A		Poteter, grønnsaker, frukt og bær	Frukt og bær	Frukt og bær, rå/fersk	Frukt og bær, rå/fersk	Potatoes, vegetables, fruit and berries
Pære, uspesifisert, rå	Pear, unspecified, raw	186	0.1	0	8.8	3	0.4	0	100	Poteter, grønnsaker, frukt og bær	Potatoes, vegetables, fruit and berries	Frukt og bær	ruit and berries	-3	A		Poteter, grønnsaker, frukt og bær	Frukt og bær	Frukt og bær, rå/fersk	Frukt og bær, rå/fersk	Potatoes, vegetables, fruit and berries
Syltetøy, uten tilsatt sukker	Jam, without added sugar	98	0.2	0	3.8	2	0.5	0	80	Poteter, grønnsaker, frukt og bær	Potatoes, vegetables, fruit and berries	Frukt og bær	ruit and berries	-1	A		Poteter, grønnsaker, frukt og bær	Frukt og bær	Produkter av frukt og bær	Produkter av frukt og bær	Potatoes, vegetables, fruit and berries
Syltetøy, 40 % bær, 40 % sukker	Jam, 40 % berries, 40 % sugar	745	0.2	0	42.6	1	0.3	0	40	Poteter, grønnsaker, frukt og bær	Potatoes, vegetables, fruit and berries	Frukt og bær	ruit and berries	14	D		Poteter, grønnsaker, frukt og bær	Frukt og bær	Produkter av frukt og bær	Produkter av frukt og bær	Potatoes, vegetables, fruit and berries
Syltetøy, 60 % bær, 30 % sukker	Jam, 60 % berries, 30 % sugar	608	0.2	0	33.8	2	0.5	0	60	Poteter, grønnsaker, frukt og bær	Potatoes, vegetables, fruit and berries	Frukt og bær	ruit and berries	9	C		Poteter, grønnsaker, frukt og bær	Frukt og bær	Produkter av frukt og bær	Produkter av frukt og bær	Potatoes, vegetables, fruit and berries
Aronia, svartsurbær, rå	Black chokeberries, raw	210	0.1	0	8.8	6	0.7	0	100	Poteter, grønnsaker, frukt og bær	Potatoes, vegetables, fruit and berries	Frukt og bær	ruit and berries	-6	A		Poteter, grønnsaker, frukt og bær	Frukt og bær	Frukt og bær, rå/fersk	Frukt og bær, rå/fersk	Potatoes, vegetables, fruit and berries
Tranebær, rå	Cranberries, raw	117	0.1	0	4	5	0.4	0	100	Poteter, grønnsaker, frukt og bær	Potatoes, vegetables, fruit and berries	Frukt og bær	ruit and berries	-6	A		Poteter, grønnsaker, frukt og bær	Frukt og bær	Frukt og bær, rå/fersk	Frukt og bær, rå/fersk	Potatoes, vegetables, fruit and berries
Physalis, rå	Cape gooseberries, raw	268	0.6	0.2	10.7	4	1.8	0	100	Poteter, grønnsaker, frukt og bær	Potatoes, vegetables, fruit and berries	Frukt og bær	ruit and berries	-3	A		Poteter, grønnsaker, frukt og bær	Frukt og bær	Frukt og bær, rå/fersk	Frukt og bær, rå/fersk	Potatoes, vegetables, fruit and berries
Sharon, kakifrukt, rå	Persimmon, kaki fruit, raw	274	0.3	0	12	6	0.7	0	100	Poteter, grønnsaker, frukt og bær	Potatoes, vegetables, fruit and berries	Frukt og bær	ruit and berries	-5	A		Poteter, grønnsaker, frukt og bær	Frukt og bær	Frukt og bær, rå/fersk	Frukt og bær, rå/fersk	Potatoes, vegetables, fruit and berries
Carambola, stjernefrukt, rå	Carambola, raw	154	0.3	0.1	7.1	1	0.5	0	100	Poteter, grønnsaker, frukt og bær	Potatoes, vegetables, fruit and berries	Frukt og bær	ruit and berries	-3	A		Poteter, grønnsaker, frukt og bær	Frukt og bær	Frukt og bær, rå/fersk	Frukt og bær, rå/fersk	Potatoes, vegetables, fruit and berries
Kokosnøtt, rå	Coconut, raw	1474	33.5	29.7	6.2	9	3.3	0.1	0	Poteter, grønnsaker, frukt og bær	Potatoes, vegetables, fruit and berries	Frukt og bær	ruit and berries	10	C		Poteter, grønnsaker, frukt og bær	Frukt og bær	Frukt og bær, rå/fersk	Frukt og bær, rå/fersk	Potatoes, vegetables, fruit and berries
Galiamelon, rå	Melon, galia, raw	111	0.1	0	5.6	0	0.5	0.1	100	Poteter, grønnsaker, frukt og bær	Potatoes, vegetables, fruit and berries	Frukt og bær	ruit and berries	-4	A		Poteter, grønnsaker, frukt og bær	Frukt og bær	Frukt og bær, rå/fersk	Frukt og bær, rå/fersk	Potatoes, vegetables, fruit and berries
Pomelo, rå	Pomelo, raw	141	0.2	0	6.8	1	0.6	0	100	Poteter, grønnsaker, frukt og bær	Potatoes, vegetables, fruit and berries	Frukt og bær	ruit and berries	-4	A		Poteter, grønnsaker, frukt og bær	Frukt og bær	Frukt og bær, rå/fersk	Frukt og bær, rå/fersk	Potatoes, vegetables, fruit and berries
Nype, rå	Rosehip, raw	181	0.5	0	6	6	0.6	0.1	100	Poteter, grønnsaker, frukt og bær	Potatoes, vegetables, fruit and berries	Frukt og bær	ruit and berries	-7	A		Poteter, grønnsaker, frukt og bær	Frukt og bær	Frukt og bær, rå/fersk	Frukt og bær, rå/fersk	Potatoes, vegetables, fruit and berries
Rognebær, rå	Rowan-berries, raw	167	0	0	6.3	6	0.7	0	100	Poteter, grønnsaker, frukt og bær	Potatoes, vegetables, fruit and berries	Frukt og bær	ruit and berries	-7	A		Poteter, grønnsaker, frukt og bær	Frukt og bær	Frukt og bær, rå/fersk	Frukt og bær, rå/fersk	Potatoes, vegetables, fruit and berries
Blokkebær, mikkelsbær, rå	Bog blueberries, raw	268	0	0	14.3	2	0.6	0	100	Poteter, grønnsaker, frukt og bær	Potatoes, vegetables, fruit and berries	Frukt og bær	ruit and berries	-1	A		Poteter, grønnsaker, frukt og bær	Frukt og bær	Frukt og bær, rå/fersk	Frukt og bær, rå/fersk	Potatoes, vegetables, fruit and berries
Sopprotein, Quorn	Mycoprotein, Quorn	375	1.4	0.4	0.4	8	14	0.8	0	Diverse retter, produkter og ingredienser	Other dishes, products and ingredients	Vegetarprodukter og retter	Vegetarian products and dishes	-6	A		Diverse retter, produkter og ingredienser	Vegetarprodukter og retter	Vegetarprodukter og retter	Vegetarprodukter og retter	Other dishes, products and ingredients
Sushi, maki, mango, vegetar	Sushi, maki, mango, vegetar	436	1.8	0.3	2	1	2.1	0.2	0	Diverse retter, produkter og ingredienser	Other dishes, products and ingredients	Vegetarprodukter og retter	Vegetarian products and dishes	1	B		Diverse retter, produkter og ingredienser	Vegetarprodukter og retter	Vegetarprodukter og retter	Vegetarprodukter og retter	Other dishes, products and ingredients
Sushi, maki, avokado, vegetar	Sushi, maki, avocado, vegetarian	469	3.3	0.6	0.5	1	2.2	0.2	36	Diverse retter, produkter og ingredienser	Other dishes, products and ingredients	Vegetarprodukter og retter	Vegetarian products and dishes	1	B		Diverse retter, produkter og ingredienser	Vegetarprodukter og retter	Vegetarprodukter og retter	Vegetarprodukter og retter	Other dishes, products and ingredients
Sushi, maki, tofu, vegetar	Sushi, maki, tofu, vegetarian	447	2.4	0.4	0.4	0	3	0.2	0	Diverse retter, produkter og ingredienser	Other dishes, products and ingredients	Vegetarprodukter og retter	Vegetarian products and dishes	0	A		Diverse retter, produkter og ingredienser	Vegetarprodukter og retter	Vegetarprodukter og retter	Vegetarprodukter og retter	Other dishes, products and ingredients
Bønne- og olivensalat, Plantego	Bean and olive salad, Plantego	730	13.6	1.2	2	3	5	0.5	81	Diverse retter, produkter og ingredienser	Other dishes, products and ingredients	Vegetarprodukter og retter	Vegetarian products and dishes	-2	A		Diverse retter, produkter og ingredienser	Vegetarprodukter og retter	Vegetarprodukter og retter	Vegetarprodukter og retter	Other dishes, products and ingredients
Grønnsakspostei, Vita hjertego	Vegetable spread, Vita hjertego	863	15	1.3	2.3	5	4	1.2	9	Diverse retter, produkter og ingredienser	Other dishes, products and ingredients	Vegetarprodukter og retter	Vegetarian products and dishes	5	C		Diverse retter, produkter og ingredienser	Vegetarprodukter og retter	Vegetarprodukter og retter	Vegetarprodukter og retter	Other dishes, products and ingredients
Avokado- og kikertpålegg, Plantego	Avocado and chick pea puree, Plantego	743	14	2	1	3	4	0.2	81	Diverse retter, produkter og ingredienser	Other dishes, products and ingredients	Vegetarprodukter og retter	Vegetarian products and dishes	-3	A		Diverse retter, produkter og ingredienser	Vegetarprodukter og retter	Vegetarprodukter og retter	Vegetarprodukter og retter	Other dishes, products and ingredients
Aprikossyltetøy	Apricot jam	765	0.2	0	43.7	1	0.6	0	40	Poteter, grønnsaker, frukt og bær	Potatoes, vegetables, fruit and berries	Frukt og bær	ruit and berries	14	D		Poteter, grønnsaker, frukt og bær	Frukt og bær	Produkter av frukt og bær	Produkter av frukt og bær	Potatoes, vegetables, fruit and berries
Bjørnebærsyltetøy	Blackberry jam	747	0.2	0	42	2	0.6	0	40	Poteter, grønnsaker, frukt og bær	Potatoes, vegetables, fruit and berries	Frukt og bær	ruit and berries	14	D		Poteter, grønnsaker, frukt og bær	Frukt og bær	Produkter av frukt og bær	Produkter av frukt og bær	Potatoes, vegetables, fruit and berries
Blåbærsyltetøy, rørt/fryst	Blueberry jam, frozen	512	0.7	0	26	4	0.8	0	80	Poteter, grønnsaker, frukt og bær	Potatoes, vegetables, fruit and berries	Frukt og bær	ruit and berries	5	C		Poteter, grønnsaker, frukt og bær	Frukt og bær	Produkter av frukt og bær	Produkter av frukt og bær	Potatoes, vegetables, fruit and berries
Blåbærsyltetøy, lett	Blueberry jam, with less sugar	541	0.5	0	29.1	2	0.5	0	54	Poteter, grønnsaker, frukt og bær	Potatoes, vegetables, fruit and berries	Frukt og bær	ruit and berries	8	C		Poteter, grønnsaker, frukt og bær	Frukt og bær	Produkter av frukt og bær	Produkter av frukt og bær	Potatoes, vegetables, fruit and berries
Blåbærsyltetøy, uten tilsatt sukker	Blueberry jam, without added sugar	172	0.7	0	6	4	0.8	0	80	Poteter, grønnsaker, frukt og bær	Potatoes, vegetables, fruit and berries	Frukt og bær	ruit and berries	-2	A		Poteter, grønnsaker, frukt og bær	Frukt og bær	Produkter av frukt og bær	Produkter av frukt og bær	Potatoes, vegetables, fruit and berries
Blåbærsyltetøy	Blueberry jam	766	0.4	0	43	2	0.4	0	40	Poteter, grønnsaker, frukt og bær	Potatoes, vegetables, fruit and berries	Frukt og bær	ruit and berries	14	D		Poteter, grønnsaker, frukt og bær	Frukt og bær	Produkter av frukt og bær	Produkter av frukt og bær	Potatoes, vegetables, fruit and berries
Bringebærsyltetøy, rørt/fryst	Raspberry jam, frozen	438	0.3	0	22.6	3	0.9	0	80	Poteter, grønnsaker, frukt og bær	Potatoes, vegetables, fruit and berries	Frukt og bær	ruit and berries	5	C		Poteter, grønnsaker, frukt og bær	Frukt og bær	Produkter av frukt og bær	Produkter av frukt og bær	Potatoes, vegetables, fruit and berries
Bringebærsyltetøy, lett	Raspberry jam, with less sugar	491	0.2	0	26.7	2	0.6	0	54	Poteter, grønnsaker, frukt og bær	Potatoes, vegetables, fruit and berries	Frukt og bær	ruit and berries	7	C		Poteter, grønnsaker, frukt og bær	Frukt og bær	Produkter av frukt og bær	Produkter av frukt og bær	Potatoes, vegetables, fruit and berries
Bringebærsyltetøy, uten tilsatt sukker	Raspberry jam, without added sugar	98	0.3	0	2.6	3	0.9	0	80	Poteter, grønnsaker, frukt og bær	Potatoes, vegetables, fruit and berries	Frukt og bær	ruit and berries	-2	A		Poteter, grønnsaker, frukt og bær	Frukt og bær	Produkter av frukt og bær	Produkter av frukt og bær	Potatoes, vegetables, fruit and berries
Bringebærsyltetøy	Raspberry jam	729	0.2	0	41.3	2	0.4	0	40	Poteter, grønnsaker, frukt og bær	Potatoes, vegetables, fruit and berries	Frukt og bær	ruit and berries	14	D		Poteter, grønnsaker, frukt og bær	Frukt og bær	Produkter av frukt og bær	Produkter av frukt og bær	Potatoes, vegetables, fruit and berries
Eplemos, lett	Apple jam, with less sugar	459	0.1	0	25.9	2	0.2	0	60	Poteter, grønnsaker, frukt og bær	Potatoes, vegetables, fruit and berries	Frukt og bær	ruit and berries	7	C		Poteter, grønnsaker, frukt og bær	Frukt og bær	Produkter av frukt og bær	Produkter av frukt og bær	Potatoes, vegetables, fruit and berries
Eplemos, uten tilsatt sukker	Apple jam, without added sugar	159	0.1	0	7.9	2	0.2	0	80	Poteter, grønnsaker, frukt og bær	Potatoes, vegetables, fruit and berries	Frukt og bær	ruit and berries	0	A		Poteter, grønnsaker, frukt og bær	Frukt og bær	Produkter av frukt og bær	Produkter av frukt og bær	Potatoes, vegetables, fruit and berries
Eplemos	Apple jam	760	0	0	44	1	0.1	0	40	Poteter, grønnsaker, frukt og bær	Potatoes, vegetables, fruit and berries	Frukt og bær	ruit and berries	14	D		Poteter, grønnsaker, frukt og bær	Frukt og bær	Produkter av frukt og bær	Produkter av frukt og bær	Potatoes, vegetables, fruit and berries
Jordbærsyltetøy, rørt/fryst	Strawberry jam, frozen	455	0.2	0	25.3	2	0.4	0	80	Poteter, grønnsaker, frukt og bær	Potatoes, vegetables, fruit and berries	Frukt og bær	ruit and berries	6	C		Poteter, grønnsaker, frukt og bær	Frukt og bær	Produkter av frukt og bær	Produkter av frukt og bær	Potatoes, vegetables, fruit and berries
Jordbærsyltetøy, lett	Strawberry jam, with less sugar	503	0.1	0	28.6	1	0.3	0	54	Poteter, grønnsaker, frukt og bær	Potatoes, vegetables, fruit and berries	Frukt og bær	ruit and berries	8	C		Poteter, grønnsaker, frukt og bær	Frukt og bær	Produkter av frukt og bær	Produkter av frukt og bær	Potatoes, vegetables, fruit and berries
Jordbærsyltetøy, uten tilsatt sukker	Strawberry jam, without added sugar	115	0.2	0	5.3	2	0.4	0	80	Poteter, grønnsaker, frukt og bær	Potatoes, vegetables, fruit and berries	Frukt og bær	ruit and berries	-1	A		Poteter, grønnsaker, frukt og bær	Frukt og bær	Produkter av frukt og bær	Produkter av frukt og bær	Potatoes, vegetables, fruit and berries
Jordbærsyltetøy	Strawberry jam	738	0.1	0	42.6	1	0.2	0	40	Poteter, grønnsaker, frukt og bær	Potatoes, vegetables, fruit and berries	Frukt og bær	ruit and berries	14	D		Poteter, grønnsaker, frukt og bær	Frukt og bær	Produkter av frukt og bær	Produkter av frukt og bær	Potatoes, vegetables, fruit and berries
Kirsebærsyltetøy	Cherry jam	749	0	0	43.6	0	0.3	0	40	Poteter, grønnsaker, frukt og bær	Potatoes, vegetables, fruit and berries	Frukt og bær	ruit and berries	14	D		Poteter, grønnsaker, frukt og bær	Frukt og bær	Produkter av frukt og bær	Produkter av frukt og bær	Potatoes, vegetables, fruit and berries
Multesyltetøy	Cloudberry jam	596	0.5	0	32	3	0.7	0	45	Poteter, grønnsaker, frukt og bær	Potatoes, vegetables, fruit and berries	Frukt og bær	ruit and berries	9	C		Poteter, grønnsaker, frukt og bær	Frukt og bær	Produkter av frukt og bær	Produkter av frukt og bær	Potatoes, vegetables, fruit and berries
Nypesyltetøy	Rosehip jam	752	0.2	0	42.4	2	0.2	0	40	Poteter, grønnsaker, frukt og bær	Potatoes, vegetables, fruit and berries	Frukt og bær	ruit and berries	14	D		Poteter, grønnsaker, frukt og bær	Frukt og bær	Produkter av frukt og bær	Produkter av frukt og bær	Potatoes, vegetables, fruit and berries
Plommesyltetøy	Plum jam	755	0	0	43.6	1	0.2	0	40	Poteter, grønnsaker, frukt og bær	Potatoes, vegetables, fruit and berries	Frukt og bær	ruit and berries	14	D		Poteter, grønnsaker, frukt og bær	Frukt og bær	Produkter av frukt og bær	Produkter av frukt og bær	Potatoes, vegetables, fruit and berries
Rabarbrasyltetøy	Rhubarb jam	714	0.1	0	40.7	2	0.4	0	40	Poteter, grønnsaker, frukt og bær	Potatoes, vegetables, fruit and berries	Frukt og bær	ruit and berries	13	D		Poteter, grønnsaker, frukt og bær	Frukt og bær	Produkter av frukt og bær	Produkter av frukt og bær	Potatoes, vegetables, fruit and berries
Solbærsyltetøy	Blackcurrant jam	772	0.4	0	43	2	0.5	0	40	Poteter, grønnsaker, frukt og bær	Potatoes, vegetables, fruit and berries	Frukt og bær	ruit and berries	14	D		Poteter, grønnsaker, frukt og bær	Frukt og bær	Produkter av frukt og bær	Produkter av frukt og bær	Potatoes, vegetables, fruit and berries
Tyttebærsyltetøy	Lingonberry/cowberry jam	753	0.2	0	42.8	1	0.3	0	40	Poteter, grønnsaker, frukt og bær	Potatoes, vegetables, fruit and berries	Frukt og bær	ruit and berries	14	D		Poteter, grønnsaker, frukt og bær	Frukt og bær	Produkter av frukt og bær	Produkter av frukt og bær	Potatoes, vegetables, fruit and berries
Plantebasert pølse, soyaprotein, Hälsans kök	Plant based sausage, soy protein, Hälsans kök	507	2.3	0.4	1.4	5	16.8	1.7	0	Diverse retter, produkter og ingredienser	Other dishes, products and ingredients	Vegetarprodukter og retter	Vegetarian products and dishes	1	B		Diverse retter, produkter og ingredienser	Vegetarprodukter og retter	Vegetarprodukter og retter	Vegetarprodukter og retter	Other dishes, products and ingredients
Falafel, kikertboller, Hälsans kök	Falafel, chickpeas balls, with Hälsans kök	849	9.4	0.8	2.5	8	7.8	1.2	47	Diverse retter, produkter og ingredienser	Other dishes, products and ingredients	Vegetarprodukter og retter	Vegetarian products and dishes	-2	A		Diverse retter, produkter og ingredienser	Vegetarprodukter og retter	Vegetarprodukter og retter	Vegetarprodukter og retter	Other dishes, products and ingredients
Plantebasert deig, soyaprotein, Hälsans kök	Plant-based minced, soy protein, Hälsans kök	601	3.7	0.4	2.3	11	20	0.4	80	Diverse retter, produkter og ingredienser	Other dishes, products and ingredients	Vegetarprodukter og retter	Vegetarian products and dishes	-12	A		Diverse retter, produkter og ingredienser	Vegetarprodukter og retter	Vegetarprodukter og retter	Vegetarprodukter og retter	Other dishes, products and ingredients
Plantebasert burger, soyaprotein, Hälsans kök	Plant-based burger, soy protein, Hälsans kök	688	5.8	0.7	1.3	6	19	1.6	58	Diverse retter, produkter og ingredienser	Other dishes, products and ingredients	Vegetarprodukter og retter	Vegetarian products and dishes	-2	A		Diverse retter, produkter og ingredienser	Vegetarprodukter og retter	Vegetarprodukter og retter	Vegetarprodukter og retter	Other dishes, products and ingredients
Plantebasert burger, potet og linser, Hoff	Plant-based burger, potato and lentils, Hoff	1012	10.5	1	1.8	7	7.8	1.3	0	Diverse retter, produkter og ingredienser	Other dishes, products and ingredients	Vegetarprodukter og retter	Vegetarian products and dishes	2	B		Diverse retter, produkter og ingredienser	Vegetarprodukter og retter	Vegetarprodukter og retter	Vegetarprodukter og retter	Other dishes, products and ingredients
Plantebasert grillpølse, grønnsaker og potet, Hoff	Plant-based grill sausage, vegetables and potato, Hoff	812	12.8	1	1.5	3	7.1	1	24	Diverse retter, produkter og ingredienser	Other dishes, products and ingredients	Vegetarprodukter og retter	Vegetarian products and dishes	4	C		Diverse retter, produkter og ingredienser	Vegetarprodukter og retter	Vegetarprodukter og retter	Vegetarprodukter og retter	Other dishes, products and ingredients
Plantebaserte boller, potet og linser, Hoff	Plant-based balls, potato and lentils, Hoff	925	10.1	1	1.9	6	6.6	1.9	34	Diverse retter, produkter og ingredienser	Other dishes, products and ingredients	Vegetarprodukter og retter	Vegetarian products and dishes	8	C		Diverse retter, produkter og ingredienser	Vegetarprodukter og retter	Vegetarprodukter og retter	Vegetarprodukter og retter	Other dishes, products and ingredients
Plantebaserte boller, soyaprotein, VegMe	Plant-based balls, soy protein, VegMe	821	12.2	0.8	0.9	7	13.8	1.6	0	Diverse retter, produkter og ingredienser	Other dishes, products and ingredients	Vegetarprodukter og retter	Vegetarian products and dishes	0	A		Diverse retter, produkter og ingredienser	Vegetarprodukter og retter	Vegetarprodukter og retter	Vegetarprodukter og retter	Other dishes, products and ingredients
Plantebasert deig, soyaprotein, VegMe	Plant-based minced, soy protein, VegMe	681	11.4	0.7	0.5	0	14.8	0.7	0	Diverse retter, produkter og ingredienser	Other dishes, products and ingredients	Vegetarprodukter og retter	Vegetarian products and dishes	-1	A		Diverse retter, produkter og ingredienser	Vegetarprodukter og retter	Vegetarprodukter og retter	Vegetarprodukter og retter	Other dishes, products and ingredients
Plantebasert grillpølse, VegMe	Plant-based grill sausage, VegMe	763	13.6	1	1.8	5	5.5	1.8	0	Diverse retter, produkter og ingredienser	Other dishes, products and ingredients	Vegetarprodukter og retter	Vegetarian products and dishes	6	C		Diverse retter, produkter og ingredienser	Vegetarprodukter og retter	Vegetarprodukter og retter	Vegetarprodukter og retter	Other dishes, products and ingredients
Plantebasert deig, soyaprotein og hvete, Folkets	Plant-based minced, soy protein and wheat, Folkets	832	9	1	0.5	4	16.6	1.1	0	Diverse retter, produkter og ingredienser	Other dishes, products and ingredients	Vegetarprodukter og retter	Vegetarian products and dishes	0	A		Diverse retter, produkter og ingredienser	Vegetarprodukter og retter	Vegetarprodukter og retter	Vegetarprodukter og retter	Other dishes, products and ingredients
Plantebasert grillpølse, solsikkeprotein, Go vegan	Plant-based grill sausage, sunflower protein, Go vegan	589	11.8	0.8	1.5	0	6.3	2.1	0	Diverse retter, produkter og ingredienser	Other dishes, products and ingredients	Vegetarprodukter og retter	Vegetarian products and dishes	11	D		Diverse retter, produkter og ingredienser	Vegetarprodukter og retter	Vegetarprodukter og retter	Vegetarprodukter og retter	Other dishes, products and ingredients
Plantebaserte boller, soyaprotein, Naturli	Plant-based balls, pea protein, Naturli	968	16.6	8.4	0.5	5	13.4	1.5	16	Diverse retter, produkter og ingredienser	Other dishes, products and ingredients	Vegetarprodukter og retter	Vegetarian products and dishes	15	D		Diverse retter, produkter og ingredienser	Vegetarprodukter og retter	Vegetarprodukter og retter	Vegetarprodukter og retter	Other dishes, products and ingredients
Plantebasert deig, erteprotein, Naturli	Plant-based minced, pea protein, Naturli	833	10.1	8	2.4	5	19	0.7	23	Diverse retter, produkter og ingredienser	Other dishes, products and ingredients	Vegetarprodukter og retter	Vegetarian products and dishes	10	C		Diverse retter, produkter og ingredienser	Vegetarprodukter og retter	Vegetarprodukter og retter	Vegetarprodukter og retter	Other dishes, products and ingredients
Plantebasert deig, åkerbønne- og erteprotein, stekt, Flow Food	Plant-based minced, soy protein, Naturli	741	10.7	0.7	0.3	7	16.7	1	17	Diverse retter, produkter og ingredienser	Other dishes, products and ingredients	Vegetarprodukter og retter	Vegetarian products and dishes	-4	A		Diverse retter, produkter og ingredienser	Vegetarprodukter og retter	Vegetarprodukter og retter	Vegetarprodukter og retter	Other dishes, products and ingredients
Plantebasert pølse, soyaprotein, Naturli	Plant-based sausage, soy protein, Naturli	761	12.9	1	0.6	6	12	1.6	0	Diverse retter, produkter og ingredienser	Other dishes, products and ingredients	Vegetarprodukter og retter	Vegetarian products and dishes	2	B		Diverse retter, produkter og ingredienser	Vegetarprodukter og retter	Vegetarprodukter og retter	Vegetarprodukter og retter	Other dishes, products and ingredients
Plantebasert burger	Plant-based burger	850	8.2	0.8	1.5	7	13.4	1.4	0	Diverse retter, produkter og ingredienser	Other dishes, products and ingredients	Vegetarprodukter og retter	Vegetarian products and dishes	-1	A		Diverse retter, produkter og ingredienser	Vegetarprodukter og retter	Vegetarprodukter og retter	Vegetarprodukter og retter	Other dishes, products and ingredients
Plantebasert pølse, soyaprotein	Plant-based sausage, soy protein	634	7.6	0.7	1	5	14.4	1.6	0	Diverse retter, produkter og ingredienser	Other dishes, products and ingredients	Vegetarprodukter og retter	Vegetarian products and dishes	0	A		Diverse retter, produkter og ingredienser	Vegetarprodukter og retter	Vegetarprodukter og retter	Vegetarprodukter og retter	Other dishes, products and ingredients
Plantebasert grillpølse	Plant-based grill sausage	721	12.7	0.9	1.6	3	6.3	1.6	0	Diverse retter, produkter og ingredienser	Other dishes, products and ingredients	Vegetarprodukter og retter	Vegetarian products and dishes	7	C		Diverse retter, produkter og ingredienser	Vegetarprodukter og retter	Vegetarprodukter og retter	Vegetarprodukter og retter	Other dishes, products and ingredients
Plantebaserte middagsboller	Plant-based balls	905	13	3.4	1.1	6	11.3	1.6	0	Diverse retter, produkter og ingredienser	Other dishes, products and ingredients	Vegetarprodukter og retter	Vegetarian products and dishes	9	C		Diverse retter, produkter og ingredienser	Vegetarprodukter og retter	Vegetarprodukter og retter	Vegetarprodukter og retter	Other dishes, products and ingredients
Plantebasert middagsdeig	Plant-based minced	738	9	2.2	1.2	5	17.4	0.8	0	Diverse retter, produkter og ingredienser	Other dishes, products and ingredients	Vegetarprodukter og retter	Vegetarian products and dishes	-2	A		Diverse retter, produkter og ingredienser	Vegetarprodukter og retter	Vegetarprodukter og retter	Vegetarprodukter og retter	Other dishes, products and ingredients
Kokosfett	Fat, coconut	3700	100	92	0	0	0	0	0	Margarin, smør, matolje o.l.	Margarine, butter, oil etc	Matolje, frityrfett, o.l.	Oil, frying fat etc	20	E		Margarin, smør, matolje, ol	Matolje, frityrfett, o.l.	Matolje, frityrfett, o.l.	Matolje, frityrfett, o.l.	Margarine, butter, oil etc
Smør	Butter	3059	82	52	0.5	0	1	1.1	0	Margarin, smør, matolje o.l.	Margarine, butter, oil etc	Margarin og smør	Margarine and butter	24	E		Margarin, smør, matolje, ol	Margarin og smør	Margarin og smør	Margarin og smør	Margarine, butter, oil etc
Maisolje	Oil, corn	3666	99	12.2	0	0	0.2	0	100	Margarin, smør, matolje o.l.	Margarine, butter, oil etc	Matolje, frityrfett, o.l.	Oil, frying fat etc	-1	B		Margarin, smør, matolje, ol	Matolje, frityrfett, o.l.	Matolje, frityrfett, o.l.	Matolje, frityrfett, o.l.	Margarine, butter, oil etc
Soyaolje	Oil, soy	3700	100	14	0	0	0	0	100	Margarin, smør, matolje o.l.	Margarine, butter, oil etc	Matolje, frityrfett, o.l.	Oil, frying fat etc	0	B		Margarin, smør, matolje, ol	Matolje, frityrfett, o.l.	Matolje, frityrfett, o.l.	Matolje, frityrfett, o.l.	Margarine, butter, oil etc
Majones, ekte	Mayonnaise, full fat, 80 % fat	2901	77	5	2	0	1	0.6	0	Margarin, smør, matolje o.l.	Margarine, butter, oil etc	Majones, dressing, o.l.	Mayonnaise, dressing etc	14	D		Margarin, smør, matolje, ol	Majones, dressing, o.l.	Majones, dressing, o.l.	Majones, dressing, o.l.	Margarine, butter, oil etc
Majones, lett, 50 % fett	Mayonnaise, fat reduced, 50 % fat	2007	50	3	3	0	1	1.1	0	Margarin, smør, matolje o.l.	Margarine, butter, oil etc	Majones, dressing, o.l.	Mayonnaise, dressing etc	12	D		Margarin, smør, matolje, ol	Majones, dressing, o.l.	Majones, dressing, o.l.	Majones, dressing, o.l.	Margarine, butter, oil etc
Majones, lett, 40 % fett	Mayonnaise, fat reduced, 40 % fat	1639	40.6	3	2	0	1	0.9	0	Margarin, smør, matolje o.l.	Margarine, butter, oil etc	Majones, dressing, o.l.	Mayonnaise, dressing etc	10	C		Margarin, smør, matolje, ol	Majones, dressing, o.l.	Majones, dressing, o.l.	Majones, dressing, o.l.	Margarine, butter, oil etc
Potetsalat, med ekte majones	Potato salad, with mayonnaise	1274	28.3	1.9	1.8	1	1.5	1.2	0	Poteter, grønnsaker, frukt og bær	Potatoes, vegetables, fruit and berries	Poteter og potetprodukter	Potatoes and potato products	9	C		Poteter, grønnsaker, frukt og bær	Poteter	Poteter	Poteter	Potatoes, vegetables, fruit and berries
Remulade	Remoulade	2422	62	4	6	0	1	0.8	0	Margarin, smør, matolje o.l.	Margarine, butter, oil etc	Majones, dressing, o.l.	Mayonnaise, dressing etc	14	D		Margarin, smør, matolje, ol	Majones, dressing, o.l.	Majones, dressing, o.l.	Majones, dressing, o.l.	Margarine, butter, oil etc
Dressing, majonestype, 40 % fett		790	15.8	1.6	4.6	1	2.1	2	0	Margarin, smør, matolje o.l.	Margarine, butter, oil etc	Majones, dressing, o.l.	Mayonnaise, dressing etc	13	D		Margarin, smør, matolje, ol	Majones, dressing, o.l.	Majones, dressing, o.l.	Majones, dressing, o.l.	Margarine, butter, oil etc
Salatdressing, uten fett	Salad dressing, no fat	260	0.1	0	11	0	0.1	2	0	Margarin, smør, matolje o.l.	Margarine, butter, oil etc	Majones, dressing, o.l.	Mayonnaise, dressing etc	12	D		Margarin, smør, matolje, ol	Majones, dressing, o.l.	Majones, dressing, o.l.	Majones, dressing, o.l.	Margarine, butter, oil etc
Olivenolje	Oil, olive	3666	99	14	0	0	0.2	0	100	Margarin, smør, matolje o.l.	Margarine, butter, oil etc	Matolje, frityrfett, o.l.	Oil, frying fat etc	0	B		Margarin, smør, matolje, ol	Matolje, frityrfett, o.l.	Matolje, frityrfett, o.l.	Matolje, frityrfett, o.l.	Margarine, butter, oil etc
Potetsalat, med lettmajones (40 % fett)	Potato salad, with fat reduced mayonnaise, 40 % fat	489	7.8	0.9	3.2	0	2.5	0.7	0	Poteter, grønnsaker, frukt og bær	Potatoes, vegetables, fruit and berries	Poteter og potetprodukter	Potatoes and potato products	3	C		Poteter, grønnsaker, frukt og bær	Poteter	Poteter	Poteter	Potatoes, vegetables, fruit and berries
Majones, ekstra lett, 25 % fett	Mayonnaise, low-fat, 25 % fat	1066	26.2	2.1	0.3	0	0.7	0.9	0	Margarin, smør, matolje o.l.	Margarine, butter, oil etc	Majones, dressing, o.l.	Mayonnaise, dressing etc	9	C		Margarin, smør, matolje, ol	Majones, dressing, o.l.	Majones, dressing, o.l.	Majones, dressing, o.l.	Margarine, butter, oil etc
Bremykt	Margarine, fat spread, semi-hard, butter and rapeseed oil, 80 % fat, Bremykt	3051	82	40	0.5	0	0.5	1	0	Margarin, smør, matolje o.l.	Margarine, butter, oil etc	Margarin og smør	Margarine and butter	21	E		Margarin, smør, matolje, ol	Margarin og smør	Margarin og smør	Margarin og smør	Margarine, butter, oil etc
Brelett	Margarine, fat spread, vegetable fat and butter, 40 % fat, Brelett	1570	40	11	0.9	0	4.4	1.2	0	Margarin, smør, matolje o.l.	Margarine, butter, oil etc	Margarin og smør	Margarine and butter	11	D		Margarin, smør, matolje, ol	Margarin og smør	Margarin og smør	Margarin og smør	Margarine, butter, oil etc
Hvetekimolje	Oil, wheatgerm	3700	99.9	18.5	0	0	0.2	0	0	Margarin, smør, matolje o.l.	Margarine, butter, oil etc	Matolje, frityrfett, o.l.	Oil, frying fat etc	7	C		Margarin, smør, matolje, ol	Matolje, frityrfett, o.l.	Matolje, frityrfett, o.l.	Matolje, frityrfett, o.l.	Margarine, butter, oil etc
Sesamolje	Oil, sesame	3692	99.7	14.6	0	0	0.2	0	0	Margarin, smør, matolje o.l.	Margarine, butter, oil etc	Matolje, frityrfett, o.l.	Oil, frying fat etc	5	C		Margarin, smør, matolje, ol	Matolje, frityrfett, o.l.	Matolje, frityrfett, o.l.	Matolje, frityrfett, o.l.	Margarine, butter, oil etc
Solsikkeolje	Oil, sunflower	3629	98	10	0	0	0.2	0	0	Margarin, smør, matolje o.l.	Margarine, butter, oil etc	Matolje, frityrfett, o.l.	Oil, frying fat etc	4	C		Margarin, smør, matolje, ol	Matolje, frityrfett, o.l.	Matolje, frityrfett, o.l.	Matolje, frityrfett, o.l.	Margarine, butter, oil etc
Frityrolje	Oil, frying, blend	3648	98.5	8.7	0	0	0.2	0	0	Margarin, smør, matolje o.l.	Margarine, butter, oil etc	Matolje, frityrfett, o.l.	Oil, frying fat etc	2	B		Margarin, smør, matolje, ol	Matolje, frityrfett, o.l.	Matolje, frityrfett, o.l.	Matolje, frityrfett, o.l.	Margarine, butter, oil etc
Olivenolje, extra virgin, jomfruolje	Oil, olive, Extra Virgin	3656	98.8	13.9	0	0	0	0	100	Margarin, smør, matolje o.l.	Margarine, butter, oil etc	Matolje, frityrfett, o.l.	Oil, frying fat etc	0	B		Margarin, smør, matolje, ol	Matolje, frityrfett, o.l.	Matolje, frityrfett, o.l.	Matolje, frityrfett, o.l.	Margarine, butter, oil etc
Rapsolje, kaldpresset, Odelia	Oil, rapeseed, cold pressed, Odelia	3700	100	7	0	0	0	0	0	Margarin, smør, matolje o.l.	Margarine, butter, oil etc	Matolje, frityrfett, o.l.	Oil, frying fat etc	2	B		Margarin, smør, matolje, ol	Matolje, frityrfett, o.l.	Matolje, frityrfett, o.l.	Matolje, frityrfett, o.l.	Margarine, butter, oil etc
Vita Hjertego´ olje	Oil, rapeseed and sunflower, Vita	3700	100	8	0	0	0	0	0	Margarin, smør, matolje o.l.	Margarine, butter, oil etc	Matolje, frityrfett, o.l.	Oil, frying fat etc	2	B		Margarin, smør, matolje, ol	Matolje, frityrfett, o.l.	Matolje, frityrfett, o.l.	Matolje, frityrfett, o.l.	Margarine, butter, oil etc
Margarin, Vita Hjertego´, flytende	Margarine, liquid, rapeseed and sunflower oil, 85 % fat, Vita	2977	80	7	0.5	0	0.5	1	0	Margarin, smør, matolje o.l.	Margarine, butter, oil etc	Margarin og smør	Margarine and butter	6	C		Margarin, smør, matolje, ol	Margarin og smør	Margarin og smør	Margarin og smør	Margarine, butter, oil etc
Margarin, Vita Pro aktiv	Margarine, soft, spread with sterols, 35 % fat, Vita Pro aktiv	1312	35	6	0.5	0	0.5	1	0	Margarin, smør, matolje o.l.	Margarine, butter, oil etc	Margarin og smør	Margarine and butter	7	C		Margarin, smør, matolje, ol	Margarin og smør	Margarin og smør	Margarin og smør	Margarine, butter, oil etc
Frokostsalat, majonessalat, med ostemasse	Mayonnaise salad, with cheese	1690	42	3	2	0	6	1.1	0	Margarin, smør, matolje o.l.	Margarine, butter, oil etc	Majones, dressing, o.l.	Mayonnaise, dressing etc	12	D		Margarin, smør, matolje, ol	Majones, dressing, o.l.	Majones, dressing, o.l.	Majones, dressing, o.l.	Margarine, butter, oil etc
Crabsticksalat, majonessalat, 25 % fett	Crabstick salad, mayonnaise salad, 25 % fat	1056	23.7	1.8	1.8	0	5	1.8	0	Margarin, smør, matolje o.l.	Margarine, butter, oil etc	Majones, dressing, o.l.	Mayonnaise, dressing etc	12	D		Margarin, smør, matolje, ol	Majones, dressing, o.l.	Majones, dressing, o.l.	Majones, dressing, o.l.	Margarine, butter, oil etc
Rekesalat, majonessalat, 35 % fett	Shrimp salad, mayonnaise salad, 35 % fat	1650	40	3	3	1	5	1.3	0	Margarin, smør, matolje o.l.	Margarine, butter, oil etc	Majones, dressing, o.l.	Mayonnaise, dressing etc	12	D		Margarin, smør, matolje, ol	Majones, dressing, o.l.	Majones, dressing, o.l.	Majones, dressing, o.l.	Margarine, butter, oil etc
Sennepssaus	Mustard sauce	1827	39.8	4.2	16.2	1	2.6	0.8	0	Margarin, smør, matolje o.l.	Margarine, butter, oil etc	Majones, dressing, o.l.	Mayonnaise, dressing etc	16	D		Margarin, smør, matolje, ol	Majones, dressing, o.l.	Majones, dressing, o.l.	Majones, dressing, o.l.	Margarine, butter, oil etc
Dressing, majonestype, 15 % fett	Salad dressing, mayonnaise, 15 % fat	769	13.4	1.7	14.6	0	1.2	2.1	0	Margarin, smør, matolje o.l.	Margarine, butter, oil etc	Majones, dressing, o.l.	Mayonnaise, dressing etc	17	D		Margarin, smør, matolje, ol	Majones, dressing, o.l.	Majones, dressing, o.l.	Majones, dressing, o.l.	Margarine, butter, oil etc
Dressing, majonestype, 30 % fett	Salad dressing, mayonnaise, 30 % fat	1227	26.5	3.3	12.7	0	1.6	2.1	0	Margarin, smør, matolje o.l.	Margarine, butter, oil etc	Majones, dressing, o.l.	Mayonnaise, dressing etc	19	E		Margarin, smør, matolje, ol	Majones, dressing, o.l.	Majones, dressing, o.l.	Majones, dressing, o.l.	Margarine, butter, oil etc
Dressing, majonestype, 55 % fett	Salad dressing, mayonnaise, 55 % fat	2136	54	8	3.6	0	3.9	1.8	0	Margarin, smør, matolje o.l.	Margarine, butter, oil etc	Majones, dressing, o.l.	Mayonnaise, dressing etc	22	E		Margarin, smør, matolje, ol	Majones, dressing, o.l.	Majones, dressing, o.l.	Majones, dressing, o.l.	Margarine, butter, oil etc
Italiensk salat, majonessalat, 37 % fett	Italian salad, mayonnaise salad, 37 % fat	1446	36	3	5	1	1	1	49	Margarin, smør, matolje o.l.	Margarine, butter, oil etc	Majones, dressing, o.l.	Mayonnaise, dressing etc	10	C		Margarin, smør, matolje, ol	Majones, dressing, o.l.	Majones, dressing, o.l.	Majones, dressing, o.l.	Margarine, butter, oil etc
Rødbetsalat, majonessalat, 30 % fett	Beetroot salad, mayonnaise salad	1439	36.1	2.4	4.3	1	1	0.6	46	Margarin, smør, matolje o.l.	Margarine, butter, oil etc	Majones, dressing, o.l.	Mayonnaise, dressing etc	8	C		Margarin, smør, matolje, ol	Majones, dressing, o.l.	Majones, dressing, o.l.	Majones, dressing, o.l.	Margarine, butter, oil etc
Eggesalat, majonessalat, 37 % fett	Egg salad, mayonnaise salad, 37 % fat	1478	35.9	3.5	1.7	0	7	0.8	0	Margarin, smør, matolje o.l.	Margarine, butter, oil etc	Majones, dressing, o.l.	Mayonnaise, dressing etc	8	C		Margarin, smør, matolje, ol	Majones, dressing, o.l.	Majones, dressing, o.l.	Majones, dressing, o.l.	Margarine, butter, oil etc
Salatdressing, olje og eddik, fransk dressing	Salad dressing, oil and vinegar, French	1703	45.7	5	0.1	0	0.2	4.5	0	Margarin, smør, matolje o.l.	Margarine, butter, oil etc	Majones, dressing, o.l.	Mayonnaise, dressing etc	29	E		Margarin, smør, matolje, ol	Majones, dressing, o.l.	Majones, dressing, o.l.	Majones, dressing, o.l.	Margarine, butter, oil etc
Waldorfsalat	Waldorf salad, with apples, celery, mayonnaise and whipped cream	977	22.6	4.9	5.4	2	1.8	0.3	60	Margarin, smør, matolje o.l.	Margarine, butter, oil etc	Majones, dressing, o.l.	Mayonnaise, dressing etc	7	C		Margarin, smør, matolje, ol	Majones, dressing, o.l.	Majones, dressing, o.l.	Majones, dressing, o.l.	Margarine, butter, oil etc
Potetsalat, med lettrømme	Potato salad, with low-fat sour cream	423	4.8	3	2.9	1	2	0.5	0	Poteter, grønnsaker, frukt og bær	Potatoes, vegetables, fruit and berries	Poteter og potetprodukter	Potatoes and potato products	5	C		Poteter, grønnsaker, frukt og bær	Poteter	Poteter	Poteter	Potatoes, vegetables, fruit and berries
Potetsalat, med seterrømme	Potato salad, with sour cream	579	9.3	5.8	2.7	1	1.8	0.5	0	Poteter, grønnsaker, frukt og bær	Potatoes, vegetables, fruit and berries	Poteter og potetprodukter	Potatoes and potato products	8	C		Poteter, grønnsaker, frukt og bær	Poteter	Poteter	Poteter	Potatoes, vegetables, fruit and berries
Margarin, Melange	Margarine, for baking/frying, hard, vegetable fat, Melange	2792	75	30	0.5	0	0.5	1.5	0	Margarin, smør, matolje o.l.	Margarine, butter, oil etc	Margarin og smør	Margarine and butter	22	E		Margarin, smør, matolje, ol	Margarin og smør	Margarin og smør	Margarin og smør	Margarine, butter, oil etc
Margarin, Melange, flytende	Margarine, liquid, vegetable fat, Melange	2977	80	7	0.5	0	0.5	1	0	Margarin, smør, matolje o.l.	Margarine, butter, oil etc	Margarin og smør	Margarine and butter	6	C		Margarin, smør, matolje, ol	Margarin og smør	Margarin og smør	Margarin og smør	Margarine, butter, oil etc
Margarin, Soft Flora, original	Margarine, vegetable fat, Soft Flora	2237	60	12	0.5	0	0.5	1	0	Margarin, smør, matolje o.l.	Margarine, butter, oil etc	Margarin og smør	Margarine and butter	9	C		Margarin, smør, matolje, ol	Margarin og smør	Margarin og smør	Margarin og smør	Margarine, butter, oil etc
Margarin, Soft Flora, folie	Margarine, for baking/frying, soft, vegetable fat, Soft Flora	2607	70	27	0.5	0	0.5	1.5	0	Margarin, smør, matolje o.l.	Margarine, butter, oil etc	Margarin og smør	Margarine and butter	20	E		Margarin, smør, matolje, ol	Margarin og smør	Margarin og smør	Margarin og smør	Margarine, butter, oil etc
Margarin, Soft Flora lett	Margarine, fat spread, vegetable fat, Soft light	1497	40	8	0.5	0	0.5	1	0	Margarin, smør, matolje o.l.	Margarine, butter, oil etc	Margarin og smør	Margarine and butter	8	C		Margarin, smør, matolje, ol	Margarin og smør	Margarin og smør	Margarin og smør	Margarine, butter, oil etc
Margarin, Vita Hjertego´	Margarine, fat spread, rapeseed and sunflower oil, 80 % fat, Vita hjertego myk	2237	60	12	0.5	0	0.5	0.8	0	Margarin, smør, matolje o.l.	Margarine, butter, oil etc	Margarin og smør	Margarine and butter	8	C		Margarin, smør, matolje, ol	Margarin og smør	Margarin og smør	Margarin og smør	Margarine, butter, oil etc
Margarin, Vita Hjertego´ lett	Margarine, fat spread, rapeseed and sunflower oil, 40 % fat, Vita lett	1497	40	8	0.5	0	0.5	1	0	Margarin, smør, matolje o.l.	Margarine, butter, oil etc	Margarin og smør	Margarine and butter	8	C		Margarin, smør, matolje, ol	Margarin og smør	Margarin og smør	Margarin og smør	Margarine, butter, oil etc
Matfett, Flott	Fat, dripping, 100 % fat	3700	100	58	0	0	0		0	Margarin, smør, matolje o.l.	Margarine, butter, oil etc	Matolje, frityrfett, o.l.	Oil, frying fat etc		E		Margarin, smør, matolje, ol	Matolje, frityrfett, o.l.	Matolje, frityrfett, o.l.	Matolje, frityrfett, o.l.	Margarine, butter, oil etc
Peanøttolje	Oil, peanut	3666	99	16.5	0	0	0.2	0	0	Margarin, smør, matolje o.l.	Margarine, butter, oil etc	Matolje, frityrfett, o.l.	Oil, frying fat etc	7	C		Margarin, smør, matolje, ol	Matolje, frityrfett, o.l.	Matolje, frityrfett, o.l.	Matolje, frityrfett, o.l.	Margarine, butter, oil etc
Rapsolje	Oil, rapeseed	3666	99	7.3	0	0	0.2	0	0	Margarin, smør, matolje o.l.	Margarine, butter, oil etc	Matolje, frityrfett, o.l.	Oil, frying fat etc	2	B		Margarin, smør, matolje, ol	Matolje, frityrfett, o.l.	Matolje, frityrfett, o.l.	Matolje, frityrfett, o.l.	Margarine, butter, oil etc
Palmeolje	Oil, palm	3700	100	47.8	0	0	0	0	0	Margarin, smør, matolje o.l.	Margarine, butter, oil etc	Matolje, frityrfett, o.l.	Oil, frying fat etc	17	D		Margarin, smør, matolje, ol	Matolje, frityrfett, o.l.	Matolje, frityrfett, o.l.	Matolje, frityrfett, o.l.	Margarine, butter, oil etc
Smør, usaltet	Butter, unsalted	3096	83	52.6	0.5	0	1	0	0	Margarin, smør, matolje o.l.	Margarine, butter, oil etc	Margarin og smør	Margarine and butter	19	E		Margarin, smør, matolje, ol	Margarin og smør	Margarin og smør	Margarin og smør	Margarine, butter, oil etc
Margarin, hard	Margarine, hard	2736	73.5	29.1	0.5	0	0.5	1.5	0	Margarin, smør, matolje o.l.	Margarine, butter, oil etc	Margarin og smør	Margarine and butter	20	E		Margarin, smør, matolje, ol	Margarin og smør	Margarin og smør	Margarin og smør	Margarine, butter, oil etc
Margarin, myk	Margarine, soft	2237	60	12	0.5	0	0.5	1	0	Margarin, smør, matolje o.l.	Margarine, butter, oil etc	Margarin og smør	Margarine and butter	9	C		Margarin, smør, matolje, ol	Margarin og smør	Margarin og smør	Margarin og smør	Margarine, butter, oil etc
Matlagingsfett, uspesifisert	Fat for cooking, unspecified	3170	85.4	25.8	0.3	0	0.3	1	0	Margarin, smør, matolje o.l.	Margarine, butter, oil etc	Margarin og smør	Margarine and butter	15	D		Margarin, smør, matolje, ol	Margarin og smør	Margarin og smør	Margarin og smør	Margarine, butter, oil etc
Margarin, Melange, uten salt og melk, folie	Margarine, without salt and milk, foil	2960	80	33	0	0	0	0	0	Margarin, smør, matolje o.l.	Margarine, butter, oil etc	Margarin og smør	Margarine and butter	16	D		Margarin, smør, matolje, ol	Margarin og smør	Margarin og smør	Margarin og smør	Margarine, butter, oil etc
Margarin, Soft Spesial, redusert saltinnhold	Margarine, reduced salt, Soft Spesial	2590	70	16	0	0	0	0.8	0	Margarin, smør, matolje o.l.	Margarine, butter, oil etc	Margarin og smør	Margarine and butter	10	C		Margarin, smør, matolje, ol	Margarin og smør	Margarin og smør	Margarin og smør	Margarine, butter, oil etc
Margarin, Soft ekstra, beger		2607	70	16	0.5	0	0.5	1.8	0	Margarin, smør, matolje o.l.	Margarine, butter, oil etc	Margarin og smør	Margarine and butter	15	D		Margarin, smør, matolje, ol	Margarin og smør	Margarin og smør	Margarin og smør	Margarine, butter, oil etc
Smør, meierismør, ekstra salt, Kviteseidsmør	Butter, extra salt, Kviteseid butter	3022	81	51.3	0.5	0	1	2.5	0	Margarin, smør, matolje o.l.	Margarine, butter, oil etc	Margarin og smør	Margarine and butter	31	E		Margarin, smør, matolje, ol	Margarin og smør	Margarin og smør	Margarin og smør	Margarine, butter, oil etc
Raps- og solsikkeolje, Melange		3700	100	6	0	0	0	0	0	Margarin, smør, matolje o.l.	Margarine, butter, oil etc	Matolje, frityrfett, o.l.	Oil, frying fat etc	1	B		Margarin, smør, matolje, ol	Matolje, frityrfett, o.l.	Matolje, frityrfett, o.l.	Matolje, frityrfett, o.l.	Margarine, butter, oil etc
Kokosolje	Oil, coconut	3674	99.3	87.3	0	0	0	0	0	Margarin, smør, matolje o.l.	Margarine, butter, oil etc	Matolje, frityrfett, o.l.	Oil, frying fat etc	20	E		Margarin, smør, matolje, ol	Matolje, frityrfett, o.l.	Matolje, frityrfett, o.l.	Matolje, frityrfett, o.l.	Margarine, butter, oil etc
Valnøttolje	Oil, walnut	3696	99.9	9.1	0	0	0	0	0	Margarin, smør, matolje o.l.	Margarine, butter, oil etc	Matolje, frityrfett, o.l.	Oil, frying fat etc	2	B		Margarin, smør, matolje, ol	Matolje, frityrfett, o.l.	Matolje, frityrfett, o.l.	Matolje, frityrfett, o.l.	Margarine, butter, oil etc
Linfrøolje	Oil, linseed	3700	100	7.9	0	0	0	0	0	Margarin, smør, matolje o.l.	Margarine, butter, oil etc	Matolje, frityrfett, o.l.	Oil, frying fat etc	2	B		Margarin, smør, matolje, ol	Matolje, frityrfett, o.l.	Matolje, frityrfett, o.l.	Matolje, frityrfett, o.l.	Margarine, butter, oil etc
Ghee	Ghee	3613	97.6	58.4	0	0	0.1	0	0	Margarin, smør, matolje o.l.	Margarine, butter, oil etc	Margarin og smør	Margarine and butter	19	E		Margarin, smør, matolje, ol	Margarin og smør	Margarin og smør	Margarin og smør	Margarine, butter, oil etc
Ghee, vegetabilsk	Ghee, vegetable oil	3694	99.8	47.5	0	0	0.1	0	0	Margarin, smør, matolje o.l.	Margarine, butter, oil etc	Margarin og smør	Margarine and butter	17	D		Margarin, smør, matolje, ol	Margarin og smør	Margarin og smør	Margarin og smør	Margarine, butter, oil etc
Aioli	Aioli	2996	79.4	9.2	0.1	0	3	0.6	0	Margarin, smør, matolje o.l.	Margarine, butter, oil etc	Majones, dressing, o.l.	Mayonnaise, dressing etc	19	E		Margarin, smør, matolje, ol	Majones, dressing, o.l.	Majones, dressing, o.l.	Majones, dressing, o.l.	Margarine, butter, oil etc
Cheddarsaus	Cheddar sauce	970	17.8	10.4	3	0	12	1.7	0	Margarin, smør, matolje o.l.	Margarine, butter, oil etc	Majones, dressing, o.l.	Mayonnaise, dressing etc	20	E		Margarin, smør, matolje, ol	Majones, dressing, o.l.	Majones, dressing, o.l.	Majones, dressing, o.l.	Margarine, butter, oil etc
Cæsardressing	Caesar dressing	2117	51.2	8	4.5	0	8.2	2	0	Margarin, smør, matolje o.l.	Margarine, butter, oil etc	Majones, dressing, o.l.	Mayonnaise, dressing etc	23	E		Margarin, smør, matolje, ol	Majones, dressing, o.l.	Majones, dressing, o.l.	Majones, dressing, o.l.	Margarine, butter, oil etc
Sandefjordsmør	Sandefjordsmør	2590	68.2	43.2	1.8	0	1.6	1.4	0	Margarin, smør, matolje o.l.	Margarine, butter, oil etc	Majones, dressing, o.l.	Mayonnaise, dressing etc	23	E		Margarin, smør, matolje, ol	Majones, dressing, o.l.	Majones, dressing, o.l.	Majones, dressing, o.l.	Margarine, butter, oil etc
Skagenrøre, Skagensalat	Salad with shrimps and crawfish	731	14.5	3.2	1.4	0	9.3	1.9	0	Margarin, smør, matolje o.l.	Margarine, butter, oil etc	Majones, dressing, o.l.	Mayonnaise, dressing etc	14	D		Margarin, smør, matolje, ol	Majones, dressing, o.l.	Majones, dressing, o.l.	Majones, dressing, o.l.	Margarine, butter, oil etc
Margarin, Olivero, beger	Margarine, fat spread, Olivero	2237	60	22	0.5	0	0.5	1	17	Margarin, smør, matolje o.l.	Margarine, butter, oil etc	Margarin og smør	Margarine and butter	15	D		Margarin, smør, matolje, ol	Margarin og smør	Margarin og smør	Margarin og smør	Margarine, butter, oil etc
Bremykt, mykere	Margarine, fat spread, Bremykt mykere	3051	82	36	0.5	0	0.5	1	0	Margarin, smør, matolje o.l.	Margarine, butter, oil etc	Margarin og smør	Margarine and butter	20	E		Margarin, smør, matolje, ol	Margarin og smør	Margarin og smør	Margarin og smør	Margarine, butter, oil etc
Sukker, brunt	Sugar, brown	1598	0	0	94	0	0	0.1	0	Sukker og søte produkter	Sugar and sweet products	Sukker, honning og søte pålegg	Sugar, honey and sweet spreads	19	E		Sukker og søte produkter	Sukker, honning og søte pålegg	Sukker, honning og søte pålegg	Sukker, honning og søte pålegg	Sugar and sweet products
Sukker, hvitt	Sugar, white, caster sugar, cube sugar	1700	0	0	100	0	0	0	0	Sukker og søte produkter	Sugar and sweet products	Sukker, honning og søte pålegg	Sugar, honey and sweet spreads	20	E		Sukker og søte produkter	Sukker, honning og søte pålegg	Sukker, honning og søte pålegg	Sukker, honning og søte pålegg	Sugar and sweet products
Honning	Honey	1346	0	0	78.9	0	0.3	0	0	Sukker og søte produkter	Sugar and sweet products	Sukker, honning og søte pålegg	Sugar, honey and sweet spreads	19	E		Sukker og søte produkter	Sukker, honning og søte pålegg	Sukker, honning og søte pålegg	Sukker, honning og søte pålegg	Sugar and sweet products
Melis	Frosting	1700	0	0	100	0	0	0	0	Sukker og søte produkter	Sugar and sweet products	Sukker, honning og søte pålegg	Sugar, honey and sweet spreads	20	E		Sukker og søte produkter	Sukker, honning og søte pålegg	Sukker, honning og søte pålegg	Sukker, honning og søte pålegg	Sugar and sweet products
Melkepålegg, med sukker, Hapå	Milk spread, sugar added, Hapå	1301	6	3.7	58	0	5.5	0.3	0	Sukker og søte produkter	Sugar and sweet products	Sukker, honning og søte pålegg	Sugar, honey and sweet spreads	22	E		Sukker og søte produkter	Sukker, honning og søte pålegg	Sukker, honning og søte pålegg	Sukker, honning og søte pålegg	Sugar and sweet products
Nøttepålegg, Nugatti	Nut spread, Nugatti	2195	28.1	3.4	61.4	2	4.9	0.1	0	Sukker og søte produkter	Sugar and sweet products	Sukker, honning og søte pålegg	Sugar, honey and sweet spreads	24	E		Sukker og søte produkter	Sukker, honning og søte pålegg	Sukker, honning og søte pålegg	Sukker, honning og søte pålegg	Sugar and sweet products
Sjokoladepålegg, Sjokade	Chocolate spread, Sjokade	1734	19	13.2	58.4	1	1.1	0	0	Sukker og søte produkter	Sugar and sweet products	Sukker, honning og søte pålegg	Sugar, honey and sweet spreads	30	E		Sukker og søte produkter	Sukker, honning og søte pålegg	Sukker, honning og søte pålegg	Sukker, honning og søte pålegg	Sugar and sweet products
Kakaopulver	Cocoa powder	1572	21.9	12.8	0	24	22.5	0.1	0	Diverse retter, produkter og ingredienser	Other dishes, products and ingredients	Diverse ingredienser	Miscellaneous ingredients	9	C		Diverse retter, produkter og ingredienser	Diverse ingredienser	Diverse ingredienser	Diverse ingredienser	Other dishes, products and ingredients
Sjokoladepulver, uten melk	Cocoa, instant powder, without milk	1632	2.5	1.5	80	6	4.5	0.5	0	Diverse retter, produkter og ingredienser	Other dishes, products and ingredients	Pulver, tørr vare	Powder base, dry	19	E		Diverse retter, produkter og ingredienser	Pulver, tørr vare	Pulver, tørr vare	Pulver, tørr vare	Other dishes, products and ingredients
Karamell	Caramel	1569	22	11.2	42.9	0	1.5	0.8	0	Sukker og søte produkter	Sugar and sweet products	Sjokolade og andre søtsaker	Chocolate and other sweets	29	E		Sukker og søte produkter	Sjokolade og andre søtsaker	Sjokolade og andre søtsaker	Sjokolade og andre søtsaker	Sugar and sweet products
Sirup	Syrup	1261	0	0	74.1	0	0.1	0.1	0	Sukker og søte produkter	Sugar and sweet products	Sukker, honning og søte pålegg	Sugar, honey and sweet spreads	18	D		Sukker og søte produkter	Sukker, honning og søte pålegg	Sukker, honning og søte pålegg	Sukker, honning og søte pålegg	Sugar and sweet products
Marsipan, 50 % mandler	Marzipan, 50 % almonds	2120	27.5	2.3	51.4	4	10.5	0	0	Sukker og søte produkter	Sugar and sweet products	Sjokolade og andre søtsaker	Chocolate and other sweets	22	E		Sukker og søte produkter	Sjokolade og andre søtsaker	Sjokolade og andre søtsaker	Sjokolade og andre søtsaker	Sugar and sweet products
Sjokolade, melkesjokolade	Chocolate bar, milk	2256	32.3	19.9	52.4	3	8.1	0.2	0	Sukker og søte produkter	Sugar and sweet products	Sjokolade og andre søtsaker	Chocolate and other sweets	31	E		Sukker og søte produkter	Sjokolade og andre søtsaker	Sjokolade og andre søtsaker	Sjokolade og andre søtsaker	Sugar and sweet products
Sjokolade, med nøtter	Chocolate, milk, with nuts	1966	24.3	11.2	51	4	9.1	0.2	0	Sukker og søte produkter	Sugar and sweet products	Sjokolade og andre søtsaker	Chocolate and other sweets	28	E		Sukker og søte produkter	Sjokolade og andre søtsaker	Sjokolade og andre søtsaker	Sjokolade og andre søtsaker	Sugar and sweet products
Sjokolade, kokesjokolade, mørk	Chocolate, cooking, plain, minimum 35 % cocoa	2134	27.6	16.4	55.6	5	6.2	0	0	Sukker og søte produkter	Sugar and sweet products	Sjokolade og andre søtsaker	Chocolate and other sweets	29	E		Sukker og søte produkter	Sjokolade og andre søtsaker	Sjokolade og andre søtsaker	Sjokolade og andre søtsaker	Sugar and sweet products
Pastiller	Pastilles	1091	1.6	0.2	56.9	0	0.7	0.1	0	Sukker og søte produkter	Sugar and sweet products	Sjokolade og andre søtsaker	Chocolate and other sweets	18	D		Sukker og søte produkter	Sjokolade og andre søtsaker	Sjokolade og andre søtsaker	Sjokolade og andre søtsaker	Sugar and sweet products
Sukkertøy, drops	Drops, hard	1377	0	0	78	0	3	0.1	0	Sukker og søte produkter	Sugar and sweet products	Sjokolade og andre søtsaker	Chocolate and other sweets	19	E		Sukker og søte produkter	Sjokolade og andre søtsaker	Sjokolade og andre søtsaker	Sjokolade og andre søtsaker	Sugar and sweet products
Lakris, søt	Liquorice, sweet	1402	0.5	0.1	58.4	1	4.1	0.1	0	Sukker og søte produkter	Sugar and sweet products	Sjokolade og andre søtsaker	Chocolate and other sweets	19	E		Sukker og søte produkter	Sjokolade og andre søtsaker	Sjokolade og andre søtsaker	Sjokolade og andre søtsaker	Sugar and sweet products
Marsipanbrød, med sjokoladetrekk	Marzipan bar, chocolate covered	2148	29.5	7.4	49.8	3	9	0	0	Sukker og søte produkter	Sugar and sweet products	Sjokolade og andre søtsaker	Chocolate and other sweets	27	E		Sukker og søte produkter	Sjokolade og andre søtsaker	Sjokolade og andre søtsaker	Sjokolade og andre søtsaker	Sugar and sweet products
Sjokolade, med kjeks	Chocolate wafer bar	2206	30.4	16.4	45.1	3	7.9	0.3	0	Sukker og søte produkter	Sugar and sweet products	Sjokolade og andre søtsaker	Chocolate and other sweets	30	E		Sukker og søte produkter	Sjokolade og andre søtsaker	Sjokolade og andre søtsaker	Sjokolade og andre søtsaker	Sugar and sweet products
Sjokolade, fylt, konfekt	Chocolate, filled	2036	24.3	12.3	55.7	3	5.2	0.3	0	Sukker og søte produkter	Sugar and sweet products	Sjokolade og andre søtsaker	Chocolate and other sweets	32	E		Sukker og søte produkter	Sjokolade og andre søtsaker	Sjokolade og andre søtsaker	Sjokolade og andre søtsaker	Sugar and sweet products
Sjokolade, kokesjokolade, lys	Chocolate, cooking, with milk, minimum 25 % cocoa	2201	29.5	17.7	55.6	3	7	0.1	0	Sukker og søte produkter	Sugar and sweet products	Sjokolade og andre søtsaker	Chocolate and other sweets	31	E		Sukker og søte produkter	Sjokolade og andre søtsaker	Sjokolade og andre søtsaker	Sjokolade og andre søtsaker	Sugar and sweet products
Sjokolade, småsjokolader	Sweets mix, chocolate included	1918	22.4	14.3	54	2	6.5	0.2	0	Sukker og søte produkter	Sugar and sweet products	Sjokolade og andre søtsaker	Chocolate and other sweets	30	E		Sukker og søte produkter	Sjokolade og andre søtsaker	Sjokolade og andre søtsaker	Sjokolade og andre søtsaker	Sugar and sweet products
Smågodt, blandet, uten sjokolade	Sweets mix, without chocolate	1570	0	0	61.8	0	3.8	0.1	0	Sukker og søte produkter	Sugar and sweet products	Sjokolade og andre søtsaker	Chocolate and other sweets	19	E		Sukker og søte produkter	Sjokolade og andre søtsaker	Sjokolade og andre søtsaker	Sjokolade og andre søtsaker	Sugar and sweet products
Smågodt, salte	Sweets mix, salt liquorice	1217	0	0	43.9	0	8.5	0.5	0	Sukker og søte produkter	Sugar and sweet products	Sjokolade og andre søtsaker	Chocolate and other sweets	17	D		Sukker og søte produkter	Sjokolade og andre søtsaker	Sjokolade og andre søtsaker	Sjokolade og andre søtsaker	Sugar and sweet products
Vaniljesukker	Vanilla sugar	1549	0	0	91.1	0	0	0	0	Sukker og søte produkter	Sugar and sweet products	Sukker, honning og søte pålegg	Sugar, honey and sweet spreads	19	E		Sukker og søte produkter	Sukker, honning og søte pålegg	Sukker, honning og søte pålegg	Sukker, honning og søte pålegg	Sugar and sweet products
Sjokoladepulver, Rett i koppen	Cocoa, instant powder, with milk, Rett i koppen	1582	5.1	3	64.2	7	11.1	0.7	0	Diverse retter, produkter og ingredienser	Other dishes, products and ingredients	Pulver, tørr vare	Powder base, dry	20	E		Diverse retter, produkter og ingredienser	Pulver, tørr vare	Pulver, tørr vare	Pulver, tørr vare	Other dishes, products and ingredients
Sorbet	Sherbet	633	0.1	0	35.8	0	1.2	0	0	Diverse retter, produkter og ingredienser	Other dishes, products and ingredients	Dessert, iskrem og tilbehør	Dessert, ice cream etc	11	D		Diverse retter, produkter og ingredienser	Dessert, iskrem og tilbehør	Dessert, iskrem og tilbehør	Dessert, iskrem og tilbehør	Other dishes, products and ingredients
Kokosbolle	Snowball	1578	14.6	11.5	54.8	2	4.9	0.1	0	Sukker og søte produkter	Sugar and sweet products	Sjokolade og andre søtsaker	Chocolate and other sweets	29	E		Sukker og søte produkter	Sjokolade og andre søtsaker	Sjokolade og andre søtsaker	Sjokolade og andre søtsaker	Sugar and sweet products
Lakriskonfekt	Liquorice, allsorts	1637	5.2	3.6	70.3	1	5.6	0.1	0	Sukker og søte produkter	Sugar and sweet products	Sjokolade og andre søtsaker	Chocolate and other sweets	22	E		Sukker og søte produkter	Sjokolade og andre søtsaker	Sjokolade og andre søtsaker	Sjokolade og andre søtsaker	Sugar and sweet products
Saftis	Ice lolly, fruit juice	312	0	0	18.3	0	0	0	0	Diverse retter, produkter og ingredienser	Other dishes, products and ingredients	Dessert, iskrem og tilbehør	Dessert, ice cream etc	5	C		Diverse retter, produkter og ingredienser	Dessert, iskrem og tilbehør	Dessert, iskrem og tilbehør	Dessert, iskrem og tilbehør	Other dishes, products and ingredients
Saftis, Lollipop	Ice lolly, fruit juice, Lollipop	507	3.5	3	22	0	0.1	0	0	Diverse retter, produkter og ingredienser	Other dishes, products and ingredients	Dessert, iskrem og tilbehør	Dessert, ice cream etc	9	C		Diverse retter, produkter og ingredienser	Dessert, iskrem og tilbehør	Dessert, iskrem og tilbehør	Dessert, iskrem og tilbehør	Other dishes, products and ingredients
Sjokolade, melkesjokolade, porøs	Chocolate bar, milk, aerated	2177	30.3	16.2	51.1	3	9.1	0.3	0	Sukker og søte produkter	Sugar and sweet products	Sjokolade og andre søtsaker	Chocolate and other sweets	32	E		Sukker og søte produkter	Sjokolade og andre søtsaker	Sjokolade og andre søtsaker	Sjokolade og andre søtsaker	Sugar and sweet products
Sjokolade, med gelé og marsipan, Troika	Chocolate bar, jelly and marzipan covered with chocolate, Troika	1866	17.8	8.4	58.6	4	3.7	0.1	0	Sukker og søte produkter	Sugar and sweet products	Sjokolade og andre søtsaker	Chocolate and other sweets	27	E		Sukker og søte produkter	Sjokolade og andre søtsaker	Sjokolade og andre søtsaker	Sjokolade og andre søtsaker	Sugar and sweet products
Pastiller, uten sukker	Pastilles, without sugar	194	0.1	0	0	22	0.8	0	0	Sukker og søte produkter	Sugar and sweet products	Sjokolade og andre søtsaker	Chocolate and other sweets	-5	A		Sukker og søte produkter	Sjokolade og andre søtsaker	Sjokolade og andre søtsaker	Sjokolade og andre søtsaker	Sugar and sweet products
Karamell, med sjokoladetrekk	Caramels, chocolate covered	1902	23.6	13.8	56	1	4.2	0.4	0	Sukker og søte produkter	Sugar and sweet products	Sjokolade og andre søtsaker	Chocolate and other sweets	31	E		Sukker og søte produkter	Sjokolade og andre søtsaker	Sjokolade og andre søtsaker	Sjokolade og andre søtsaker	Sugar and sweet products
Skumgodt, marshmallows	Marshmallows	1119	0	0	57.8	0	3.9	0.1	0	Sukker og søte produkter	Sugar and sweet products	Sjokolade og andre søtsaker	Chocolate and other sweets	18	D		Sukker og søte produkter	Sjokolade og andre søtsaker	Sjokolade og andre søtsaker	Sjokolade og andre søtsaker	Sugar and sweet products
Geléfrukt, Seigmenn	Fruit jellies, Seigmenn	1243	0	0	52.9	0	7.6	0.1	0	Sukker og søte produkter	Sugar and sweet products	Sjokolade og andre søtsaker	Chocolate and other sweets	18	D		Sukker og søte produkter	Sjokolade og andre søtsaker	Sjokolade og andre søtsaker	Sjokolade og andre søtsaker	Sugar and sweet products
Marsipan, 30 % mandler	Marzipan, 30 % almonds	1866	16.7	1.4	65.3	2	6.3	0	0	Sukker og søte produkter	Sugar and sweet products	Sjokolade og andre søtsaker	Chocolate and other sweets	21	E		Sukker og søte produkter	Sjokolade og andre søtsaker	Sjokolade og andre søtsaker	Sjokolade og andre søtsaker	Sugar and sweet products
Nøttepålegg, med mindre sukker, Nugatti	Nut spread, less sugar, Nugatti	2034	29.7	3.6	26.1	16	6.3	0.4	0	Sukker og søte produkter	Sugar and sweet products	Sukker, honning og søte pålegg	Sugar, honey and sweet spreads	12	D		Sukker og søte produkter	Sukker, honning og søte pålegg	Sukker, honning og søte pålegg	Sukker, honning og søte pålegg	Sugar and sweet products
Sjokoladepålegg, med mindre sukker, Sjokade	Chocolate spread, less sugar, Sjokade	1625	18.7	13	39.9	14	1.1	0	0	Sukker og søte produkter	Sugar and sweet products	Sukker, honning og søte pålegg	Sugar, honey and sweet spreads	20	E		Sukker og søte produkter	Sukker, honning og søte pålegg	Sukker, honning og søte pålegg	Sukker, honning og søte pålegg	Sugar and sweet products
Sjokolade, mørk, 70 % kakao	Chocolate, dark, 70 % cocoa	2423	46.5	27.3	28	2	7	0	0	Sukker og søte produkter	Sugar and sweet products	Sjokolade og andre søtsaker	Chocolate and other sweets	25	E		Sukker og søte produkter	Sjokolade og andre søtsaker	Sjokolade og andre søtsaker	Sjokolade og andre søtsaker	Sugar and sweet products
Sjokolade, hvit	Chocolate, white	2233	30.9	18.1	55.5	0	8	0.3	0	Sukker og søte produkter	Sugar and sweet products	Sjokolade og andre søtsaker	Chocolate and other sweets	32	E		Sukker og søte produkter	Sjokolade og andre søtsaker	Sjokolade og andre søtsaker	Sjokolade og andre søtsaker	Sugar and sweet products
Kjøttkaker med ertestuing, Fjordland	Meat rissoles with pea stew, Fjordland	478	5.6	2.6	1.2	2	5.6	0.6	27	Diverse retter, produkter og ingredienser	Other dishes, products and ingredients	Pizza, pai, taco, ferdigretter o.l.	Pizza, pie, taco etc	3	C		Diverse retter, produkter og ingredienser	Pizza, pai, taco o.l.	Pizza, pai, taco o.l.	Pizza, pai, taco o.l.	Other dishes, products and ingredients
Kokt laks med urtesaus, gulrot og poteter, Fjordland	Steamed salmon with herb sauce, carrots and potatoes, Fjordland	181	1.2	0.8	4.5	0	3.5	0.1	14	Diverse retter, produkter og ingredienser	Other dishes, products and ingredients	Pizza, pai, taco, ferdigretter o.l.	Pizza, pie, taco etc	0	A		Diverse retter, produkter og ingredienser	Pizza, pai, taco o.l.	Pizza, pai, taco o.l.	Pizza, pai, taco o.l.	Other dishes, products and ingredients
Svinestek med surkål og poteter, Fjordland	Pork roast with sauerkraut and potatoes, Fjordland	181	1.2	0.8	4.5	0	3.5	0.1	26	Diverse retter, produkter og ingredienser	Other dishes, products and ingredients	Pizza, pai, taco, ferdigretter o.l.	Pizza, pie, taco etc	0	A		Diverse retter, produkter og ingredienser	Pizza, pai, taco o.l.	Pizza, pai, taco o.l.	Pizza, pai, taco o.l.	Other dishes, products and ingredients
Taco med tortilla, kjøttdeig, grønnsaker	Taco with tortilla, minced meat, vegetables	778	9.4	5.3	1.5	1	15.4	1.5	30	Diverse retter, produkter og ingredienser	Other dishes, products and ingredients	Pizza, pai, taco, ferdigretter o.l.	Pizza, pie, taco etc	14	D		Diverse retter, produkter og ingredienser	Pizza, pai, taco o.l.	Pizza, pai, taco o.l.	Pizza, pai, taco o.l.	Other dishes, products and ingredients
Taco med tortilla, kylling, grønnsaker	Taco with tortilla, chicken, vegetables	588	3.6	1.1	1.5	1	17	0.9	30	Diverse retter, produkter og ingredienser	Other dishes, products and ingredients	Pizza, pai, taco, ferdigretter o.l.	Pizza, pie, taco etc	0	A		Diverse retter, produkter og ingredienser	Pizza, pai, taco o.l.	Pizza, pai, taco o.l.	Pizza, pai, taco o.l.	Other dishes, products and ingredients
Taco med tortilla, laks, grønnsaker	Taco with tortilla, salmon, vegetables	859	11.8	2.3	1.5	1	13.2	0.8	30	Diverse retter, produkter og ingredienser	Other dishes, products and ingredients	Pizza, pai, taco, ferdigretter o.l.	Pizza, pie, taco etc	2	B		Diverse retter, produkter og ingredienser	Pizza, pai, taco o.l.	Pizza, pai, taco o.l.	Pizza, pai, taco o.l.	Other dishes, products and ingredients
Taco med skjell/tubs, kjøttdeig, grønnsaker	Taco with shell, minced meat, vegetables	922	12.6	5.4	1.4	1	15	1.3	30	Diverse retter, produkter og ingredienser	Other dishes, products and ingredients	Pizza, pai, taco, ferdigretter o.l.	Pizza, pie, taco etc	13	D		Diverse retter, produkter og ingredienser	Pizza, pai, taco o.l.	Pizza, pai, taco o.l.	Pizza, pai, taco o.l.	Other dishes, products and ingredients
Taco med skjell/tubs, kylling, grønnsaker	Taco with shell, chicken, vegetables	733	6.8	1.2	1.4	1	16.5	0.7	30	Diverse retter, produkter og ingredienser	Other dishes, products and ingredients	Pizza, pai, taco, ferdigretter o.l.	Pizza, pie, taco etc	0	A		Diverse retter, produkter og ingredienser	Pizza, pai, taco o.l.	Pizza, pai, taco o.l.	Pizza, pai, taco o.l.	Other dishes, products and ingredients
Taco med skjell/tubs, laks, grønnsaker	Taco with shell, salmon, vegetables	1003	15	2.4	1.4	1	12.8	0.6	30	Diverse retter, produkter og ingredienser	Other dishes, products and ingredients	Pizza, pai, taco, ferdigretter o.l.	Pizza, pie, taco etc	1	B		Diverse retter, produkter og ingredienser	Pizza, pai, taco o.l.	Pizza, pai, taco o.l.	Pizza, pai, taco o.l.	Other dishes, products and ingredients
Pannekaker, grove	Pancakes, coarse	635	4.3	1.6	3.3	2	7.5	0.4	0	Diverse retter, produkter og ingredienser	Other dishes, products and ingredients	Pizza, pai, taco, ferdigretter o.l.	Pizza, pie, taco etc	0	A		Diverse retter, produkter og ingredienser	Pizza, pai, taco o.l.	Pizza, pai, taco o.l.	Pizza, pai, taco o.l.	Other dishes, products and ingredients
Pizza, Grandiosa Original	Pizza, industrially made, Grandiosa Original	833	6.7	4.3	5	3	11.1	0.9	0	Diverse retter, produkter og ingredienser	Other dishes, products and ingredients	Pizza, pai, taco, ferdigretter o.l.	Pizza, pie, taco etc	11	D		Diverse retter, produkter og ingredienser	Pizza, pai, taco o.l.	Pizza, pai, taco o.l.	Pizza, pai, taco o.l.	Other dishes, products and ingredients
Pizza, Big One Classic	Pizza, industrially made, Big One Classic	917	7	2.9	6.1	3	11.3	1.2	0	Diverse retter, produkter og ingredienser	Other dishes, products and ingredients	Pizza, pai, taco, ferdigretter o.l.	Pizza, pie, taco etc	6	C		Diverse retter, produkter og ingredienser	Pizza, pai, taco o.l.	Pizza, pai, taco o.l.	Pizza, pai, taco o.l.	Other dishes, products and ingredients
Pizza, Ristorante Speciale	Pizza, industrially made, Ristorante Speciale	988	11.6	3.3	2.6	2	10.3	1.4	0	Diverse retter, produkter og ingredienser	Other dishes, products and ingredients	Pizza, pai, taco, ferdigretter o.l.	Pizza, pie, taco etc	11	D		Diverse retter, produkter og ingredienser	Pizza, pai, taco o.l.	Pizza, pai, taco o.l.	Pizza, pai, taco o.l.	Other dishes, products and ingredients
Pizza, Grandiosa kjøttdeig og løk	Pizza, industrially made, Grandiosa kjøttdeig og løk	827	6.6	3.9	4.8	3	10.3	0.9	0	Diverse retter, produkter og ingredienser	Other dishes, products and ingredients	Pizza, pai, taco, ferdigretter o.l.	Pizza, pie, taco etc	6	C		Diverse retter, produkter og ingredienser	Pizza, pai, taco o.l.	Pizza, pai, taco o.l.	Pizza, pai, taco o.l.	Other dishes, products and ingredients
Pizza, Big One New York Grilled Steak	Pizza, industrially made, Big One New York Grilled Steak	850	5.3	2.4	6.2	3	11.9	0.8	0	Diverse retter, produkter og ingredienser	Other dishes, products and ingredients	Pizza, pai, taco, ferdigretter o.l.	Pizza, pie, taco etc	4	C		Diverse retter, produkter og ingredienser	Pizza, pai, taco o.l.	Pizza, pai, taco o.l.	Pizza, pai, taco o.l.	Other dishes, products and ingredients
Pizza, Take Away Meat Lover by Big One	Pizza, industrially made, Take Away Meat Lover by Big One	918	7	3.3	5	3	13.4	1.2	0	Diverse retter, produkter og ingredienser	Other dishes, products and ingredients	Pizza, pai, taco, ferdigretter o.l.	Pizza, pie, taco etc	11	D		Diverse retter, produkter og ingredienser	Pizza, pai, taco o.l.	Pizza, pai, taco o.l.	Pizza, pai, taco o.l.	Other dishes, products and ingredients
Pizza, Ristorante Mozarella	Pizza, industrially made, Ristorante Mozarella	1089	12.5	4.5	2.8	3	10.8	1	26	Diverse retter, produkter og ingredienser	Other dishes, products and ingredients	Pizza, pai, taco, ferdigretter o.l.	Pizza, pie, taco etc	11	D		Diverse retter, produkter og ingredienser	Pizza, pai, taco o.l.	Pizza, pai, taco o.l.	Pizza, pai, taco o.l.	Other dishes, products and ingredients
Pizza, Stenovnsbakt Tradizionale Diavola	Pizza, industrially made, Stenovnsbakt Tradizionale Diavola	956	7.8	3.1	5.8	3	9.1	1.7	0	Diverse retter, produkter og ingredienser	Other dishes, products and ingredients	Pizza, pai, taco, ferdigretter o.l.	Pizza, pie, taco etc	14	D		Diverse retter, produkter og ingredienser	Pizza, pai, taco o.l.	Pizza, pai, taco o.l.	Pizza, pai, taco o.l.	Other dishes, products and ingredients
Pizza, kjøpt	Pizza, industrially made	922	8.1	3.5	4.8	3	11	1.1	0	Diverse retter, produkter og ingredienser	Other dishes, products and ingredients	Pizza, pai, taco, ferdigretter o.l.	Pizza, pie, taco etc	11	D		Diverse retter, produkter og ingredienser	Pizza, pai, taco o.l.	Pizza, pai, taco o.l.	Pizza, pai, taco o.l.	Other dishes, products and ingredients
Sjokolade, med mandelkrokan, Daim	Chocolate, with almond butter, Daim	2257	31.1	15.9	51.5	2	4.1	0.8	0	Sukker og søte produkter	Sugar and sweet products	Sjokolade og andre søtsaker	Chocolate and other sweets	34	E		Sukker og søte produkter	Sjokolade og andre søtsaker	Sjokolade og andre søtsaker	Sjokolade og andre søtsaker	Sugar and sweet products
Sjokolade, med mintfyll, After Eight	Chocolate, filled with mint, After Eight	1712	4.6	2.8	68.9	0	2.6	0	0	Sukker og søte produkter	Sugar and sweet products	Sjokolade og andre søtsaker	Chocolate and other sweets	22	E		Sukker og søte produkter	Sjokolade og andre søtsaker	Sjokolade og andre søtsaker	Sjokolade og andre søtsaker	Sugar and sweet products
Sjokolade, med kokosfyll, Bounty	Chocolate, filled with coconut, Bounty	1999	25.7	19.5	46.2	4	3.6	0.2	0	Sukker og søte produkter	Sugar and sweet products	Sjokolade og andre søtsaker	Chocolate and other sweets	27	E		Sukker og søte produkter	Sjokolade og andre søtsaker	Sjokolade og andre søtsaker	Sjokolade og andre søtsaker	Sugar and sweet products
Sjokolade, Mars	Chocolate, Mars	1780	15.3	7.3	63.3	2	4.1	0.4	0	Sukker og søte produkter	Sugar and sweet products	Sjokolade og andre søtsaker	Chocolate and other sweets	28	E		Sukker og søte produkter	Sjokolade og andre søtsaker	Sjokolade og andre søtsaker	Sjokolade og andre søtsaker	Sugar and sweet products
Sjokolade, Milky Way	Chocolate, Milky Way	1956	15.7	7.7	69.7	1	3.8	0.6	0	Sukker og søte produkter	Sugar and sweet products	Sjokolade og andre søtsaker	Chocolate and other sweets	29	E		Sukker og søte produkter	Sjokolade og andre søtsaker	Sjokolade og andre søtsaker	Sjokolade og andre søtsaker	Sugar and sweet products
Sjokolade, Snickers	Chocolate, Snickers	2081	28.2	9.2	46.1	3	7.5	0.5	0	Sukker og søte produkter	Sugar and sweet products	Sjokolade og andre søtsaker	Chocolate and other sweets	30	E		Sukker og søte produkter	Sjokolade og andre søtsaker	Sjokolade og andre søtsaker	Sjokolade og andre søtsaker	Sugar and sweet products
[truncated: 97 more rows]
