# Supplementary material for: Responses to the updated Nutri-Score algorithms in Norway: A qualitative study among food system actors in the NewTools-project
Source: Food Nutr Res. 2024 Oct 1;68:10.29219/fnr.v68.10254. doi: 10.29219/fnr.v68.10254 (PMC11457909; doi:10.29219/fnr.v68.10254)
Supplement: Supplementary file 4 [file FNR-68-10254-s4.xls]

## Sheet: Nutri-Score, MT2021 English
Matvare (Norwegian)	Food item	Energy, Kj	Saturated fat, g	Sugars, g	Fiber, g	Protein, g	Salt, g	Fruit, vegetable, legumes, %	Non-nutritive sweeteners, 1=yes	Total Nutri-Score points	Nutri-Score class		Hovedgrupper Matvaretabellen	Hovedgrupper	Main beverage categories	Specific categories of beverages
Helmelk, 3,5 % fett, Tine	Milk, whole, 3,5 % fat, Tine	264	2.2	4.5	0	3.4	0.1	0	0	3	C		Melk og melkeprodukter	Melk og melkebasert drikke	Milk and milk-based beverages	Milk and plant-based milk
Lettmelk, 1,0 % fett, Tine	Milk, semi-skimmed, 1,0 % fat, Tine	173	0.6	4.5	0	3.5	0.1	0	0	-1	B		Melk og melkeprodukter	Melk og melkebasert drikke	Milk and milk-based beverages	Milk and plant-based milk
Skummet melk, Tine	Milk, skimmed, Tine	140	0.1	4.5	0	3.5	0.1	0	0	-2	B		Melk og melkeprodukter	Melk og melkebasert drikke	Milk and milk-based beverages	Milk and plant-based milk
Sjokolademelk, Sjokomelk	Milk beverage, chocolate flavour	261	0.8	8.4	0	4	0.1	0	0	5	C		Melk og melkeprodukter	Melk og melkebasert drikke	Milk and milk-based beverages	Milk and plant-based milk
Geitmelk, langtidsholdbar	Milk, goat, UHT-treated	286	2.9	4	0	3	0	0	0	5	C		Melk og melkeprodukter	Melk og melkebasert drikke	Milk and milk-based beverages	Milk and plant-based milk
Milkshake, sjokoladesmak	Milkshake, chocolate flavour	314	1	11	0	4	0.4	0	0	10	E		Melk og melkeprodukter	Melk og melkebasert drikke	Milk and milk-based beverages	Milk and plant-based milk
Syrnet melk, Kulturmjølk	Milk, cultured, whole, Kulturmelk	222	1.6	4.4	0	3	0.1	0	0	2	B		Melk og melkeprodukter	Melk og melkebasert drikke	Milk and milk-based beverages	Milk and plant-based milk
Syrnet melk, økologisk, Kefir	Milk, cultured, whole, Kefir, Tine	162	2	0	0	3	0.1	0	0	-2	B		Melk og melkeprodukter	Melk og melkebasert drikke	Milk and milk-based beverages	Milk and plant-based milk
Syrnet melk, Skumma Kulturmjølk	Milk, cultured, skimmed, Skummet kulturmelk	139	0.3	4.1	0	3.2	0.1	0	0	-2	B		Melk og melkeprodukter	Melk og melkebasert drikke	Milk and milk-based beverages	Milk and plant-based milk
Kaffemelk, 3,5 % fett	Milk, for coffee, 3,5 % fat	255	2.2	4.4	0	3	0.1	0	0	4	C		Melk og melkeprodukter	Melk og melkebasert drikke	Milk and milk-based beverages	Milk and plant-based milk
Lettmelk, 1,0 % fett, laktoseredusert	Milk, semi-skimmed, 1,0 % fat, lactose reduced	182	0.6	4.5	0	4	0.1	0	0	-1	B		Melk og melkeprodukter	Melk og melkebasert drikke	Milk and milk-based beverages	Milk and plant-based milk
Lettmelk, 1,2 % fett, langtidsholdbar	Milk, semi-skimmed, 1,2 % fat, UHT-treated	189	0.8	4.5	0	4	0.1	0	0	-1	B		Melk og melkeprodukter	Melk og melkebasert drikke	Milk and milk-based beverages	Milk and plant-based milk
Sjokolademelk, Litago	Milk beverage, with chocolate flavour, Litago	201	0.5	5.8	0	4	0.1	0	0	0	B		Melk og melkeprodukter	Melk og melkebasert drikke	Milk and milk-based beverages	Milk and plant-based milk
Syrnet melk, naturell, Biola	Milk, cultured, Biola	170	0.6	4.8	0	3	0.1	0	0	0	B		Melk og melkeprodukter	Melk og melkebasert drikke	Milk and milk-based beverages	Milk and plant-based milk
Syrnet melk, blåbær, mager, Biola	Milk, cultured, skimmed, blueberry, Biola	209	0	9.1	0	3	0.1	0	0	5	C		Melk og melkeprodukter	Melk og melkebasert drikke	Milk and milk-based beverages	Milk and plant-based milk
Lettmelk, 0,5 % fett, vitamin D, Tine	Milk, semi-skimmed, 0,5 % fat, vitamin D, Tine	155	0.3	4.5	0	3.5	0.1	0	0	-1	B		Melk og melkeprodukter	Melk og melkebasert drikke	Milk and milk-based beverages	Milk and plant-based milk
Kakao, med lettmelk, tilberedt	Cocoa, prepared with low-fat milk	338	1	11.3	1	4.2	0.1	0	0	11	E		Melk og melkeprodukter	Melk og melkebasert drikke	Milk and milk-based beverages	Milk and plant-based milk
Sjokolademelk, av pulver og lettmelk	Cocoa, prepared from instant powder and low-fat milk	268	0.5	9.8	0	3.6	0.1	0	0	6	C		Melk og melkeprodukter	Melk og melkebasert drikke	Milk and milk-based beverages	Milk and plant-based milk
Syrnet melk, jordbær, Biola	Milk, cultured, skimmed, strawberry, Biola	220	0.1	9.4	0	3	0.1	0	0	6	C		Melk og melkeprodukter	Melk og melkebasert drikke	Milk and milk-based beverages	Milk and plant-based milk
Syrnet melk, bringebær, Biola	Milk, cultured, skimmed, raspberry, Biola	215	0.1	9.2	0	3	0.1	0	0	6	C		Melk og melkeprodukter	Melk og melkebasert drikke	Milk and milk-based beverages	Milk and plant-based milk
Lettmelk, 1,0 % fett, laktosefri	Milk, semi-skimmed, 1,0 % fat, lactose free	158	0.6	3.1	0	4	0.1	0	0	-2	B		Melk og melkeprodukter	Melk og melkebasert drikke	Milk and milk-based beverages	Milk and plant-based milk
Lettmelk, kakao, vitamin D	Milk, semi-skimmed, chocolate flavour, vitamin D	201	0.7	4.4	0	4	0.1	0	0	-1	B		Melk og melkeprodukter	Melk og melkebasert drikke	Milk and milk-based beverages	Milk and plant-based milk
Lettmelk, 1,0 % fett, Q-meieriene	Milk, semi-skimmed, 1 % fat, Q-meieriene	175	0.7	4.6	0	3.5	0.1	0	0	-1	B		Melk og melkeprodukter	Melk og melkebasert drikke	Milk and milk-based beverages	Milk and plant-based milk
Lettmelk, 1-1,2 % fett, uspesifisert	Milk, semi-skimmed, 1 % fat, unspecified	180	0.8	4.5	0	3.5	0.1	0	0	-1	B		Melk og melkeprodukter	Melk og melkebasert drikke	Milk and milk-based beverages	Milk and plant-based milk
Lettmelk, 0,5 % fett, vitamin D, Q-meieriene	Milk, semi-skimmed, 0,5 % fat, vitamin D, Q-meieriene	156	0.3	4.6	0	3.5	0.1	0	0	-1	B		Melk og melkeprodukter	Melk og melkebasert drikke	Milk and milk-based beverages	Milk and plant-based milk
Lettmelk, 0,5-0,7 % fett, vitamin D, uspesifisert	Milk, semi-skimmed, 0,5 % fat, unspecified	162	0.5	4.5	0	3.5	0.1	0	0	-1	B		Melk og melkeprodukter	Melk og melkebasert drikke	Milk and milk-based beverages	Milk and plant-based milk
Helmelk, 3,9 % fett, Q-meieriene	Milk, whole, 4 % fat, Q-meieriene	279	2.7	4.6	0	3.3	0.1	0	0	4	C		Melk og melkeprodukter	Melk og melkebasert drikke	Milk and milk-based beverages	Milk and plant-based milk
Helmelk, uspesifisert	Milk, whole, unspecified	260	2.5	4.4	0	3.3	0.1	0	0	3	C		Melk og melkeprodukter	Melk og melkebasert drikke	Milk and milk-based beverages	Milk and plant-based milk
Syrnet melk, blåbær/bringebær, BioQ	Milk, cultured, semi-skimmed, 0,1 % fat, blueberry and raspberry, BioQ	239	0.1	10.3	1	2.9	0.2	0	0	7	D		Melk og melkeprodukter	Melk og melkebasert drikke	Milk and milk-based beverages	Milk and plant-based milk
Lettmelk, 1,2 % fett, økologisk	Milk, semi-skimmed, 1,2 % fat, organic	175	0.8	4.7	0	3	0.1	0	0	0	B		Melk og melkeprodukter	Melk og melkebasert drikke	Milk and milk-based beverages	Milk and plant-based milk
Helmelk, 3,5 % fett, laktosefri	Milk, whole, 3,5 % fat, lactose free	249	2.2	3	0	4	0.1	0	0	2	B		Melk og melkeprodukter	Melk og melkebasert drikke	Milk and milk-based beverages	Milk and plant-based milk
Lettmelk, 0,5 % fett, vitamin D, laktosefri	Milk, semi-skimmed, 0,5 % fat, vitamin D, lactose free	139	0.3	3.1	0	4	0.1	0	0	-3	B		Melk og melkeprodukter	Melk og melkebasert drikke	Milk and milk-based beverages	Milk and plant-based milk
Syrnet melk, blåbær, laktosefri, Biola	Milk, semi-skimmed, cultured, lactose free, Biola	215	0	9.1	0	3	0.1	0	0	6	C		Melk og melkeprodukter	Melk og melkebasert drikke	Milk and milk-based beverages	Milk and plant-based milk
Syrnet melk, rødbete/eple/lime, Biola	Milk, semi-skimmed, beetroot/apple/lime, Biola	196	0.6	6.4	0	3	0.1	0	0	2	B		Melk og melkeprodukter	Melk og melkebasert drikke	Milk and milk-based beverages	Milk and plant-based milk
Sjokolademelk, uten tilsatt sukker, Litago Uten	Milk beverage, chocolate flavour, no added sugar, Litago Uten	209	0.8	4.5	2	4	0.1	0	1	3	C		Melk og melkeprodukter	Melk og melkebasert drikke	Milk and milk-based beverages	Milk and plant-based milk
Helmelk, 4,1 % fett, økologisk	Milk, whole, 3,5 % fat, organic	279	2.7	4.5	0	3	0.1	0	0	5	C		Melk og melkeprodukter	Melk og melkebasert drikke	Milk and milk-based beverages	Milk and plant-based milk
Lettmelk, 0,7 % fett, økologisk	Milk, semi-skimmed, 0,7 % fat, organic	157	0.5	4.7	0	3	0.1	0	0	0	B		Melk og melkeprodukter	Melk og melkebasert drikke	Milk and milk-based beverages	Milk and plant-based milk
Skummet melk, Styrk	Milk, skimmed, Styrk	167	0.1	4.6	0	5	0.1	0	0	-1	B		Melk og melkeprodukter	Melk og melkebasert drikke	Milk and milk-based beverages	Milk and plant-based milk
Melk, uspesifisert	Milk, unspecified	188	0.9	4.5	0	3.5	0.1	0	0	-1	B		Melk og melkeprodukter	Melk og melkebasert drikke	Milk and milk-based beverages	Milk and plant-based milk
Lettmelk, uspesifisert	Milk, semi-skimmed, unspecified	173	0.6	4.5	0	3.5	0.1	0	0	-1	B		Melk og melkeprodukter	Melk og melkebasert drikke	Milk and milk-based beverages	Milk and plant-based milk
Appelsinjuice	Orange juice, from concentrate	184	0	9.6	0	0.7	0	81	0	5	C		Drikke	Juice, saft, brus, o.l.	Juice, squash, soda, etc.	Juice, squash
Eplejuice, most	Apple juice	180	0	10.2	0	0	0	81	0	6	C		Drikke	Juice, saft, brus, o.l.	Juice, squash, soda, etc.	Juice, squash
Saft, 500 g sukker pr. l råsaft, drikkeklar	Fruit drink, 500 g sugar/l syrup, ready-to-drink	166	0	9.5	0	0.2	0	0	0	11	E		Drikke	Juice, saft, brus, o.l.	Juice, squash, soda, etc.	Juice, squash
Saft, 1000 g sukker pr. l råsaft, drikkeklar	Fruit drink, 1000 g sugar/l syrup, ready-to-drink	173	0	10	0	0.1	0	0	0	11	E		Drikke	Juice, saft, brus, o.l.	Juice, squash, soda, etc.	Juice, squash
Appelsinsaft, drikkeklar	Fruit drink, orange, ready-to-drink	147	0	8.5	0	0.1	0	0	0	9	D		Drikke	Juice, saft, brus, o.l.	Juice, squash, soda, etc.	Juice, squash
Eplenektar	Nectar, apple	178	0	10.3	0	0	0	41	0	10	E		Drikke	Juice, saft, brus, o.l.	Juice, squash, soda, etc.	Juice, squash
Solbærsirup, drikkeklar	Fruit juice drink, blackcurrant, ready-to-drink	137	0	7.9	0	0.1	0	0	0	8	D		Drikke	Juice, saft, brus, o.l.	Juice, squash, soda, etc.	Juice, squash
Husholdningssaft, drikkeklar	Fruit drink, mixed berries, ready-to-drink	178	0	10.4	0	0	0	0	0	12	E		Drikke	Juice, saft, brus, o.l.	Juice, squash, soda, etc.	Juice, squash
Solbærsaft, 500 g sukker pr. l råsaft, drikkeklar	Fruit drink, blackcurrant, 500 g sugar/l syrup, ready-to-drink	279	0	16.2	0	0.1	0	0	0	16	E		Drikke	Juice, saft, brus, o.l.	Juice, squash, soda, etc.	Juice, squash
Tropisk juice	Tropical juice	183	0	9.3	0	0.3	0	81	0	5	C		Drikke	Juice, saft, brus, o.l.	Juice, squash, soda, etc.	Juice, squash
Druejuice	Grape juice	281	0	16	0	0.3	0	81	0	10	E		Drikke	Juice, saft, brus, o.l.	Juice, squash, soda, etc.	Juice, squash
Sitronsaft, flaske	Lemon juice, bottled	33	0	1.6	0	0.3	0	81	0	-4	B		Drikke	Juice, saft, brus, o.l.	Juice, squash, soda, etc.	Juice, squash
Solbærsaft, 1000 g sukker pr. l råsaft, drikkeklar	Fruit drink, blackcurrant, 1000 g sugar/l syrup, ready-to-drink	185	0	10.7	0	0.1	0	0	0	12	E		Drikke	Juice, saft, brus, o.l.	Juice, squash, soda, etc.	Juice, squash
Ananasjuice	Pineapple juice	213	0	11.8	0	0.4	0	81	0	8	D		Drikke	Juice, saft, brus, o.l.	Juice, squash, soda, etc.	Juice, squash
Grapefruktjuice	Grapefruit juice	168	0	9.1	0	0.5	0	81	0	5	C		Drikke	Juice, saft, brus, o.l.	Juice, squash, soda, etc.	Juice, squash
Tranebærjuice	Cranberry juice	218	0	12.1	0	0.4	0	0	0	14	E		Drikke	Juice, saft, brus, o.l.	Juice, squash, soda, etc.	Juice, squash
Sjokoladedrikk, Rett i koppen, drikkeklar	Cocoa, instant powder, prepared	218	0.4	8.9	1	1.5	0.1	0	0	10	E		Drikke	Juice, saft, brus, o.l.	Juice, squash, soda, etc.	Soda etc
Brus, sitronsmak, med sukker	Soda, with sugar	170	0	10	0	0	0	0	0	11	E		Drikke	Juice, saft, brus, o.l.	Juice, squash, soda, etc.	Soda etc
Brus, sitronsmak, kunstig søtet, lett	Soda, artificially sweetened, light	0	0	0	0	0	0	0	1	4	C		Drikke	Juice, saft, brus, o.l.	Juice, squash, soda, etc.	Soda etc
Kaffe, traktet, kokt	Coffee, infusion	3	0	0	0	0.1	0	0	0	0	B		Drikke	Vann, kaffe, te	Water, coffee, tea	Coffee, tea
Te, svart, tilberedt	Tea, black, infusion	2	0	0	0	0.1	0	0	0	0	B		Drikke	Vann, kaffe, te	Water, coffee, tea	Coffee, tea
Vann, drikkevann	Water, tap	0	0	0	0	0	0	0	0	-20	A		Drikke	Vann, kaffe, te	Water, coffee, tea	Water
Kaffe, pulver, tilberedt	Instant coffee, ready-to-drink	2	0	0	0	0.1	0	0	0	0	B		Drikke	Vann, kaffe, te	Water, coffee, tea	Coffee, tea
Leskedrikk, kunstig søtet, drikkeklar	Fruit drink, without added sugar, artificially sweetened, ready-to-drink	0	0	0	0	0	0	0	1	4	C		Drikke	Juice, saft, brus, o.l.	Juice, squash, soda, etc.	Soda etc
Cappucino, enkel, med helmelk	Cappucino, single, with whole milk	214	1.8	3.8	0	2.8	0.1	0	0	2	B		Drikke	Vann, kaffe, te	Water, coffee, tea	Coffee, tea
Cappucino, enkel, med lettmelk	Cappucino, single, with semi-skimmed milk	136	0.4	3.8	0	2.9	0.1	0	0	-1	B		Drikke	Vann, kaffe, te	Water, coffee, tea	Coffee, tea
Caffe latte, enkel, med helmelk	Caffe Latte, single, with whole milk	239	2	4.1	0	3.1	0.1	0	0	1	B		Drikke	Vann, kaffe, te	Water, coffee, tea	Coffee, tea
Caffe latte, enkel, med lettmelk	Caffe Latte, single, with semi-skimmed milk	150	0.4	4.1	0	3.2	0.1	0	0	-2	B		Drikke	Vann, kaffe, te	Water, coffee, tea	Coffee, tea
Te, grønn, tilberedt	Tea, green, infusion	2	0	0	0	0.1	0	0	0	0	B		Drikke	Vann, kaffe, te	Water, coffee, tea	Coffee, tea
Brus, Tonic water	Soda, Tonic Water	153	0	9	0	0	0	0	0	10	E		Drikke	Juice, saft, brus, o.l.	Juice, squash, soda, etc.	Soda etc
Brus, Bitter lemon	Soda, Bitter Lemon	187	0	11	0	0	0	0	0	12	E		Drikke	Juice, saft, brus, o.l.	Juice, squash, soda, etc.	Soda etc
Brus, cola, med sukker	Soft drinks, cola, with sugar	180	0	10.6	0	0	0	0	0	12	E		Drikke	Juice, saft, brus, o.l.	Juice, squash, soda, etc.	Soda etc
Brus, fruktjuice, med sukker, Solo, Mozell o.l.	Soft drinks, with fruit juice, with sugar	187	0	11	0	0	0	0	0	12	E		Drikke	Juice, saft, brus, o.l.	Juice, squash, soda, etc.	Soda etc
Brus, cola, kunstig søtet, lett	Soft drinks, cola drinks, artificially sweetened	0	0	0	0	0	0	0	1	4	C		Drikke	Juice, saft, brus, o.l.	Juice, squash, soda, etc.	Soda etc
Brus, fruktjuice, kunstig søtet, lett, Solo light, Mozell light o.l.	Soft drinks, with fruit juice, artificially sweetened	17	0	1	0	0	0	0	1	5	C		Drikke	Juice, saft, brus, o.l.	Juice, squash, soda, etc.	Soda etc
Smoothie, juice, banan og bær	Smoothie, fruit juice, banana and berries	262	0.1	10.6	2	0.9	0	81	0	8	D		Drikke	Juice, saft, brus, o.l.	Juice, squash, soda, etc.	Juice, squash
Energidrikk, tilsatt taurin, koffein og B-vitaminer	Energy drink, with taurine, caffeine and B-vitamins	211	0	12.1	0	0.3	0	0	0	14	E		Drikke	Juice, saft, brus, o.l.	Juice, squash, soda, etc.	Soda etc
Energidrikk, tilsatt taurin, koffein og B-vitaminer, sukkerfri	Energy drink, with taurine, caffeine and B-vitamins, sugar free	14	0	0.4	0	0.4	0	0	1	4	C		Drikke	Juice, saft, brus, o.l.	Juice, squash, soda, etc.	Soda etc
Soyabasert drikke, med kalsium og vitaminer (vit B2, vit B12, vit D), søtet	Soy based beverage, sweetened, with calcium and vitamins (vit B2, vit B12, vit D)	103	0.3	2.8	0	3.3	0	0	0	-3	B		Drikke	Juice, saft, brus, o.l.	Juice, squash, soda, etc.	Milk and plant-based milk
Soyabasert drikke, med kalsium og vitaminer (vit B2, vit B12, vit D), usøtet	Soy based beverage, with calcium og vitamins (vit B2, vit B12, vit D)	136	0.3	0.3	0	3.7	0.1	0	0	-5	B		Drikke	Juice, saft, brus, o.l.	Juice, squash, soda, etc.	Milk and plant-based milk
Havrebasert drikke, med kalsium og vitaminer (vit D, vit B2, vit B12)	Oat based beverage, with calcium and vitamins (vit D, vit B2, vit B12)	248	0.2	3.6	0	1.1	0.1	0	0	8	D		Drikke	Juice, saft, brus, o.l.	Juice, squash, soda, etc.	Milk and plant-based milk
Espresso, enkel	Espresso, singel	37	0	1.3	0	0.9	0	0	0	2	B		Drikke	Vann, kaffe, te	Water, coffee, tea	Coffee, tea
Iste, kunstig søtet, lett, Nestea	Iced tea, artificially sweetened, light, Nestea	0	0	0	0	0	0.1	0	1	4	C		Drikke	Vann, kaffe, te	Water, coffee, tea	Coffee, tea
Iste, Nestea	Iced tea, Nestea	77	0	4.5	0	0	0	0	0	4	C		Drikke	Vann, kaffe, te	Water, coffee, tea	Coffee, tea
Mineralvann, med kullsyre, Bonaqua naturell	Mineral water, carbonated, Bonaqua naturell	0	0	0	0	0	0.1	0	0	0	B		Drikke	Vann, kaffe, te	Water, coffee, tea	Coffee, tea
Mineralvann, med kullsyre, Bris naturell	Mineral water, carbonated, Bris naturell	0	0	0	0	0	0.1	0	0	0	B		Drikke	Vann, kaffe, te	Water, coffee, tea	Coffee, tea
Mineralvann, med kullsyre, Farris naturell	Mineral water, carbonated, Farris naturell	0	0	0	0	0	0.1	0	0	0	B		Drikke	Vann, kaffe, te	Water, coffee, tea	Coffee, tea
Mineralvann, uten kullsyre, Bonaqua naturell	Mineral water, not carbonated, Bonaqua natural	0	0	0	0	0	0.1	0	0	-20	A		Drikke	Vann, kaffe, te	Water, coffee, tea	Water
Mineralvann, med kullsyre, Olden	Mineral water, carbonated, Olden	0	0	0	0	0	0	0	0	0	B		Drikke	Vann, kaffe, te	Water, coffee, tea	Coffee, tea
Mineralvann, uten kullsyre, Olden	Mineral water, not carbonated, Olden	0	0	0	0	0	0	0	0	-20	A		Drikke	Vann, kaffe, te	Water, coffee, tea	Water
Macchiato, enkel	Macchiato, single	69	0.3	1.7	0	1.2	0	0	0	2	B		Drikke	Vann, kaffe, te	Water, coffee, tea	Coffee, tea
Café au lait	Café au lait	146	1.1	2.9	0	2	0.1	0	0	2	B		Drikke	Vann, kaffe, te	Water, coffee, tea	Coffee, tea
Cortado, enkel	Cortado, single	146	1.1	2.9	0	2	0.1	0	0	2	B		Drikke	Vann, kaffe, te	Water, coffee, tea	Coffee, tea
Caffe mocca	Caffe mocha	194	1.1	5.6	0	2	0.1	0	0	5	C		Drikke	Vann, kaffe, te	Water, coffee, tea	Coffee, tea
Kokosbasert drikke, med kalsium og vitaminer (vit B12, vit D)	Coconut based beverage, with calsium og vitamins (vit B12, vit D)	101	0.8	1.8	0	0	0.1	0	0	3	C		Drikke	Juice, saft, brus, o.l.	Juice, squash, soda, etc.	Milk and plant-based milk
Mandelbasert drikke	Almond based beverage	102	0.1	3.1	0	0	0.1	0	0	4	C		Drikke	Juice, saft, brus, o.l.	Juice, squash, soda, etc.	Milk and plant-based milk
Mandelbasert drikke, med kalsium og vitaminer (vit B2, vit B12, vit E, vit D), usøtet	Almond based beverage, unsweetened, with calcium and vitamins (vit B2, vit B12, vit E, vit D)	52	0.1	0.1	0	0	0.1	0	0	1	B		Drikke	Juice, saft, brus, o.l.	Juice, squash, soda, etc.	Milk and plant-based milk
Risdrikke	Rice based beverage	152	0.1	5.2	0	0.1	0.1	0	0	7	D		Drikke	Juice, saft, brus, o.l.	Juice, squash, soda, etc.	Milk and plant-based milk
Havrebasert drikke, sjokoladesmak, tilsatt kalsium og vitaminer	Oat based beverage, chocolate flavour, with calcium and vitamins	297	0.2	7.2	1	1.2	0.2	0	0	12	E		Drikke	Juice, saft, brus, o.l.	Juice, squash, soda, etc.	Milk and plant-based milk
Havrebasert drikke, appelsin- og mangosmak	Oat based beverage, orange and mango flavour	229	0.1	7.4	1	0.7	0	0	0	10	E		Drikke	Juice, saft, brus, o.l.	Juice, squash, soda, etc.	Milk and plant-based milk
Smoothie, bringebær og jordbær	Smoothie, raspberries and strawberries	186	0	8.5	2	0.5	0	81	0	4	C		Drikke	Juice, saft, brus, o.l.	Juice, squash, soda, etc.	Juice, cordial
Smoothie, ananas og kokos	Smoothie, pineapple and coconut	286	1.6	10.9	1	0.6	0	81	0	10	E		Drikke	Juice, saft, brus, o.l.	Juice, squash, soda, etc.	Juice, cordial
Smoothie, ananas og mango	Smoothie, pinapple and mangp	198	0	10.3	1	0.5	0	81	0	6	C		Drikke	Juice, saft, brus, o.l.	Juice, squash, soda, etc.	Juice, cordial
Smoothie, blåbær og eple	Smoothie, blueberries and apple	211	0	10.4	1	0.3	0	81	0	7	D		Drikke	Juice, saft, brus, o.l.	Juice, squash, soda, etc.	Juice, cordial
Smoothie, mango og gulrot		184	0	9.3	1	0.5	0	81	0	5	C		Drikke	Juice, saft, brus, o.l.	Juice, squash, soda, etc.	Juice, cordial
Smoothie, guava og gojibær	Smoothie, guava and gojiberries	218	0.1	9.8	1	0.8	0	81	0	6	C		Drikke	Juice, saft, brus, o.l.	Juice, squash, soda, etc.	Juice, cordial
Smoothie, acerola og solbær		257	0	12.4	2	0.5	0	81	0	9	D		Drikke	Juice, saft, brus, o.l.	Juice, squash, soda, etc.	Juice, cordial
Smoothie, mango og pasjonsfrukt	Smoothie, mango and passion fruit	220	0.1	10.4	1	0.6	0	81	0	7	D		Drikke	Juice, saft, brus, o.l.	Juice, squash, soda, etc.	Juice, cordial
Smoothie, ananas og ingefær	Smoothie, pineapple and ginger	234	0	11.4	1	0.5	0	81	0	8	D		Drikke	Juice, saft, brus, o.l.	Juice, squash, soda, etc.	Juice, cordial
Smoothie, mango og gojibær	Smoothie, mango and gojiberries	206	0	10.5	1	0.5	0	81	0	6	C		Drikke	Juice, saft, brus, o.l.	Juice, squash, soda, etc.	Juice, cordial
Smoothie, banan og mango		223	0.1	10.6	1	0.6	0	81	0	7	D		Drikke	Juice, saft, brus, o.l.	Juice, squash, soda, etc.	Juice, cordial
Smoothie, eple og jordbær		199	0	9.4	2	0.4	0	81	0	5	C		Drikke	Juice, saft, brus, o.l.	Juice, squash, soda, etc.	Juice, cordial
Smoothie, blåbær og granateple		238	0	10.9	2	0.6	0	81	0	7	D		Drikke	Juice, saft, brus, o.l.	Juice, squash, soda, etc.	Juice, cordial
Smoothie, mango og appelsin	Smoothie, mango and orange	211	0.1	10.5	1	0.5	0	81	0	7	D		Drikke	Juice, saft, brus, o.l.	Juice, squash, soda, etc.	Juice, cordial
Smoothie, blåbær og bringebær	Smoothie, blueberries and raspberries	223	0	10.4	2	0.6	0	81	0	7	D		Drikke	Juice, saft, brus, o.l.	Juice, squash, soda, etc.	Juice, cordial
Smoothie, appelsin, gulrot og ingefær	Smoothie, orange, carrot and ginger	224	0	11.2	2	0.6	0	81	0	8	D		Drikke	Juice, saft, brus, o.l.	Juice, squash, soda, etc.	Juice, cordial
Iskaffe, cappuchino	Ice coffee, cappuchino	246	0.6	9.4	0	3	0.2	0	0	7	D		Drikke	Vann, kaffe, te	Water, coffee, tea	Coffee, tea
Havrebasert drikke, økologisk	Oat based beverage, organic	205	0.1	3.6	0	1	0.1	0	0	6	C		Drikke	Juice, saft, brus, o.l.	Juice, squash, soda, etc.	Milk and plant-based milk
Havre- og mandelbasert drikke	Oat and almond based beverage	338	0.3	6	0	2.2	0.1	0	0	8	D		Drikke	Juice, saft, brus, o.l.	Juice, squash, soda, etc.	Milk and plant-based milk
Havrebasert drikke, med kalsium og vitamin D	Oat based beverage, with calcium and vitamin D	258	0.1	5.3	0	1.3	0	0	0	8	D		Drikke	Juice, saft, brus, o.l.	Juice, squash, soda, etc.	Milk and plant-based milk
Havrebasert drikke, med jod, kalsium, vitaminer (vit B2, folat, vit B12, vit D)	Oat based beverage, with iodine, calcium, vitamins (vit B2, folat, vit B12, vit D)	232	0.2	4.7	0	0.9	0.1	0	0	7	D		Drikke	Juice, saft, brus, o.l.	Juice, squash, soda, etc.	Milk and plant-based milk
Havrebasert drikke	Oat based beverage	236	0.1	4.3	0	1.1	0.1	0	0	7	D		Drikke	Juice, saft, brus, o.l.	Juice, squash, soda, etc.	Milk and plant-based milk
Soyabasert drikke	Soy based beverage	119	0.3	1.5	0	3.5	0.1	0	0	-4	B		Drikke	Juice, saft, brus, o.l.	Juice, squash, soda, etc.	Milk and plant-based milk
Caffe latte, enkel, med havrebasert drikke	Caffe Latte, single, with oat based beverage	212	0.1	3.9	0	1.1	0.1	0	0	7	D		Drikke	Vann, kaffe, te	Water, coffee, tea	Coffee, tea
Caffe latte, enkel, med soyabasert drikke	Caffe Latte, single, with soy based beverage	110	0.2	1.5	0	3.2	0.1	0	0	-4	B		Drikke	Vann, kaffe, te	Water, coffee, tea	Coffee, tea
Cortado, enkel, med laktosefri melk	Cortado, single, with lactose free milk	120	0.7	2.2	0	2.5	0	0	0	-1	B		Drikke	Vann, kaffe, te	Water, coffee, tea	Coffee, tea
Cortado, enkel, med havrebasert drikke	Cortado, single, with oat based beverage	137	0.1	2.8	0	1	0	0	0	4	C		Drikke	Vann, kaffe, te	Water, coffee, tea	Coffee, tea
Cortado, enkel, med soyabasert drikke	Cortado, single, with soy based beverage	78	0.1	1.4	0	2.2	0	0	0	-2	B		Drikke	Vann, kaffe, te	Water, coffee, tea	Coffee, tea
Café au lait, med laktosefri melk	Café au lait, with lactose free milk	120	0.7	2.2	0	2.5	0	0	0	-1	B		Drikke	Vann, kaffe, te	Water, coffee, tea	Coffee, tea
Café au lait, med havrebasert drikke	Café au lait, with oat based beverage	137	0.1	2.8	0	1	0	0	0	4	C		Drikke	Vann, kaffe, te	Water, coffee, tea	Coffee, tea
Café au lait, med soyabasert drikke	Café au lait, with soy based beverage	78	0.1	1.4	0	2.2	0	0	0	-2	B		Drikke	Vann, kaffe, te	Water, coffee, tea	Coffee, tea
Cappucino, enkel, med laktosefri melk	Cappucino, single, with lactose free milk	165	1.1	2.6	0	3.3	0.1	0	0	-1	B		Drikke	Vann, kaffe, te	Water, coffee, tea	Coffee, tea
Cappucino, enkel, med havrebasert drikke	Cappucino, single, with oat based beverage	190	0.1	3.6	0	1	0.1	0	0	6	C		Drikke	Vann, kaffe, te	Water, coffee, tea	Coffee, tea
Cappucino, enkel, med soyabasert drikke	Cappucino, single, with soy based beverage	101	0.2	1.5	0	2.9	0	0	0	-3	B		Drikke	Vann, kaffe, te	Water, coffee, tea	Coffee, tea
Macchiato, enkel, med laktosefri melk	Macchiato, single, with lactose free milk	61	0.2	1.6	0	1.3	0	0	0	1	B		Drikke	Vann, kaffe, te	Water, coffee, tea	Coffee, tea
Macchiato, enkel, med havrebasert drikke	Macchiato, single, with oat based beverage	66	0	1.7	0	0.9	0	0	0	2	B		Drikke	Vann, kaffe, te	Water, coffee, tea	Coffee, tea
Macchiato, enkel, med soyabasert drikke	Macchiato, single, with soy based beverage	49	0	1.3	0	1.3	0	0	0	1	B		Drikke	Vann, kaffe, te	Water, coffee, tea	Coffee, tea
Caffe latte, enkel, med laktosefri melk	Caffe Latte, single, with lactose free milk	183	1.2	2.8	0	3.6	0.1	0	0	-1	B		Drikke	Vann, kaffe, te	Water, coffee, tea	Coffee, tea
Vin, alkoholfri	Wine, non-alcoholic	71	0	4	0	0.2	0	0	0	4	C		Drikke	Alkoholholdige drikkevarer	Water, coffee, tea	Coffee, tea
Vørterøl	Malt beer, non-alcoholic	162	0	5.7	0	0.4	0	0	0	7	D		Drikke	Alkoholholdige drikkevarer	Water, coffee, tea	Coffee, tea
Øl, alkoholfritt	Beer, non-alcoholic	103	0	2.5	0	0.4	0	0	0	4	C		Drikke	Alkoholholdige drikkevarer	Water, coffee, tea	Coffee, tea
